# Supplementary material for: Sequential addition of cations increases photoluminescence quantum yield of metal nanoclusters near unity
Source: Nat Commun. 2025 Jan 11;16:587. doi: 10.1038/s41467-025-55975-y (PMC11724975; doi:10.1038/s41467-025-55975-y)
Supplement: Supplementary file 4 — Source Data [file 41467_2025_55975_MOESM4_ESM.xlsx]

## Sheet: Figure 1a
Au			Au-Zn			Au-Zn/Ag			Au-Zn/Ag/Tb
Wavelength	PL intensity		Wavelength	PL intensity		Wavelength	PL intensity		Wavelength	PL intensity
400	-0.186		400	0.541		400	0.936		400	1.266
400.2	-0.187		401	0.541		401	0.939		401	1.271
400.4	-0.193		402	0.53		402	0.97		402	1.289
400.6	-0.163		403	0.518		403	0.965		403	1.277
400.8	-0.177		404	0.531		404	0.978		404	1.246
401	-0.194		405	0.525		405	0.977		405	1.269
401.2	-0.178		406	0.57		406	1.024		406	1.293
401.4	-0.193		407	0.571		407	1.072		407	1.296
401.6	-0.194		408	0.592		408	1.096		408	1.283
401.8	-0.191		409	0.602		409	1.093		409	1.351
402	-0.182		410	0.576		410	1.102		410	1.38
402.2	-0.187		411	0.561		411	1.113		411	1.409
402.4	-0.188		412	0.567		412	1.143		412	1.42
402.6	-0.188		413	0.557		413	1.132		413	1.419
402.8	-0.203		414	0.582		414	1.147		414	1.441
403	-0.213		415	0.561		415	1.136		415	1.503
403.2	-0.231		416	0.586		416	1.145		416	1.452
403.4	-0.2		417	0.608		417	1.195		417	1.444
403.6	-0.185		418	0.608		418	1.218		418	1.47
403.8	-0.188		419	0.583		419	1.252		419	1.481
404	-0.183		420	0.584		420	1.228		420	1.482
404.2	-0.138		421	0.553		421	1.305		421	1.479
404.4	-0.125		422	0.554		422	1.277		422	1.492
404.6	-0.099		423	0.571		423	1.254		423	1.518
404.8	-0.092		424	0.599		424	1.292		424	1.515
405	-0.114		425	0.605		425	1.282		425	1.518
405.2	-0.096		426	0.622		426	1.283		426	1.583
405.4	-0.044		427	0.627		427	1.317		427	1.606
405.6	-0.044		428	0.674		428	1.348		428	1.631
405.8	-0.035		429	0.656		429	1.362		429	1.647
406	-0.038		430	0.666		430	1.369		430	1.661
406.2	-0.041		431	0.648		431	1.432		431	1.689
406.4	-0.059		432	0.646		432	1.468		432	1.685
406.6	-0.06		433	0.634		433	1.486		433	1.768
406.8	-0.058		434	0.66		434	1.515		434	1.792
407	-0.068		435	0.679		435	1.57		435	1.872
407.2	-0.073		436	0.687		436	1.674		436	1.98
407.4	-0.073		437	0.658		437	1.779		437	2.037
407.6	-0.071		438	0.709		438	1.857		438	2.11
407.8	-0.079		439	0.733		439	2.018		439	2.3
408	-0.095		440	0.736		440	2.118		440	2.399
408.2	-0.078		441	0.756		441	2.332		441	2.583
408.4	-0.099		442	0.753		442	2.47		442	2.777
408.6	-0.097		443	0.792		443	2.727		443	2.956
408.8	-0.113		444	0.824		444	3.027		444	3.141
409	-0.113		445	0.814		445	3.377		445	3.466
409.2	-0.092		446	0.803		446	3.782		446	3.816
409.4	-0.096		447	0.833		447	4.341		447	4.167
409.6	-0.097		448	0.85		448	4.881		448	4.774
409.8	-0.131		449	0.929		449	5.62		449	5.378
410	-0.116		450	0.998		450	6.593		450	6.112
410.2	-0.102		451	1.049		451	7.824		451	7.077
410.4	-0.084		452	1.11		452	9.04		452	8.114
410.6	-0.057		453	1.173		453	10.69		453	9.429
410.8	-0.052		454	1.332		454	12.82		454	11.07
411	-0.066		455	1.429		455	15.59		455	13.24
411.2	-0.059		456	1.598		456	18.85		456	15.74
411.4	-0.079		457	1.801		457	22.77		457	18.88
411.6	-0.09		458	1.996		458	27.9		458	22.55
411.8	-0.073		459	2.304		459	34.44		459	27.25
412	-0.07		460	2.63		460	42.45		460	33.39
412.2	-0.073		461	2.978		461	52.33		461	40.82
412.4	-0.074		462	3.465		462	65.45		462	50.16
412.6	-0.092		463	4.079		463	82.4		463	62.12
412.8	-0.068		464	4.761		464	103.8		464	78.6
413	-0.095		465	5.529		465	131.4		465	98.91
413.2	-0.112		466	6.617		466	165.2		466	124.1
413.4	-0.132		467	7.735		467	208.1		467	156.9
413.6	-0.144		468	9.138		468	263.9		468	200.2
413.8	-0.16		469	11.01		469	335.4		469	256.7
414	-0.161		470	13.26		470	423		470	329.8
414.2	-0.153		471	15.77		471	531.1		471	422.9
414.4	-0.158		472	19.04		472	664		472	539.9
414.6	-0.145		473	23		473	827.8		473	692.5
414.8	-0.111		474	27.83		474	1027		474	886.7
415	-0.111		475	33.84		475	1262		475	1130
415.2	-0.12		476	40.96		476	1534		476	1426
415.4	-0.094		477	49.39		477	1847		477	1790
415.6	-0.113		478	60.1		478	2206		478	2233
415.8	-0.099		479	74.26		479	2606		479	2759
416	-0.128		480	91.55		480	3037		480	3358
416.2	-0.129		481	113.5		481	3484		481	4024
416.4	-0.098		482	140.4		482	3940		482	4746
416.6	-0.097		483	176.4		483	4397		483	5519
416.8	-0.114		484	222.8		484	4844		484	6313
417	-0.102		485	282.7		485	5252		485	7083
417.2	-0.103		486	360.4		486	5605		486	7791
417.4	-0.126		487	460.9		487	5896		487	8410
417.6	-0.123		488	591		488	6119		488	8909
417.8	-0.083		489	761		489	6262		489	9268
418	-0.066		490	972.1		490	6318		490	9469
418.2	-0.084		491	1226		491	6298		491	9514
418.4	-0.051		492	1524		492	6208		492	9404
418.6	-0.078		493	1864		493	6049		493	9148
418.8	-0.06		494	2231		494	5828		494	8775
419	-0.032		495	2604		495	5563		495	8309
419.2	-0.039		496	2957		496	5270		496	7783
419.4	-0.04		497	3272		497	4954		497	7209
419.6	-0.034		498	3528		498	4619		498	6611
419.8	-0.048		499	3717		499	4279		499	6006
420	-0.069		500	3822		500	3942		500	5406
420.2	-0.069		501	3850		501	3615		501	4842
420.4	-0.073		502	3801		502	3300		502	4310
420.6	-0.086		503	3687		503	3001		503	3810
420.8	-0.08		504	3512		504	2720		504	3350
421	-0.052		505	3297		505	2459		505	2937
421.2	-0.064		506	3056		506	2219		506	2569
421.4	-0.068		507	2798		507	2001		507	2240
421.6	-0.064		508	2528		508	1796		508	1945
421.8	-0.051		509	2260		509	1608		509	1684
422	-0.056		510	2003		510	1439		510	1454
422.2	-0.071		511	1762		511	1287		511	1257
422.4	-0.108		512	1540		512	1150		512	1086
422.6	-0.11		513	1340		513	1025		513	936.1
422.8	-0.068		514	1159		514	911.9		514	807.5
423	-0.095		515	1000		515	810.3		515	696.7
423.2	-0.109		516	861.2		516	719.4		516	602.5
423.4	-0.09		517	741.2		517	638.1		517	521.2
423.6	-0.071		518	638.8		518	565		518	450.7
423.8	-0.078		519	551.3		519	499		519	389.1
424	-0.092		520	477.7		520	440.6		520	337.1
424.2	-0.089		521	415.7		521	388.7		521	293.3
424.4	-0.093		522	363.8		522	342.9		522	255.2
424.6	-0.084		523	319.8		523	301.8		523	222
424.8	-0.071		524	282.2		524	265.2		524	193.6
425	-0.077		525	250.6		525	232.2		525	169.5
425.2	-0.081		526	222.9		526	203.8		526	148.5
425.4	-0.081		527	199.4		527	178.5		527	129.8
425.6	-0.088		528	178.4		528	156.8		528	113.9
425.8	-0.103		529	160.1		529	137.1		529	99.94
426	-0.116		530	143.8		530	120.1		530	87.51
426.2	-0.14		531	129.2		531	105		531	77.24
426.4	-0.146		532	115.9		532	92.06		532	68.4
426.6	-0.136		533	103.9		533	80.51		533	60.74
426.8	-0.147		534	92.69		534	70.74		534	54.01
427	-0.139		535	82.59		535	62.76		535	47.77
427.2	-0.094		536	73.62		536	55.63		536	42.94
427.4	-0.068		537	65.93		537	49.29		537	38.34
427.6	-0.082		538	59.16		538	43.9		538	34.53
427.8	-0.094		539	52.73		539	39.19		539	31.15
428	-0.074		540	46.9		540	34.96		540	28.09
428.2	-0.07		541	41.6		541	31.28		541	25.47
428.4	-0.07		542	36.82		542	28.2		542	23.02
428.6	-0.044		543	32.57		543	25.54		543	20.97
428.8	-0.025		544	28.92		544	22.84		544	19.17
429	-0.031		545	25.59		545	20.58		545	17.61
429.2	-0.028		546	22.82		546	18.64		546	16.12
429.4	-0.044		547	20.2		547	17.01		547	14.86
429.6	-0.015		548	17.91		548	15.48		548	13.81
429.8	-0.027		549	15.87		549	14.28		549	12.65
430	-0.029		550	14.18		550	13.25		550	11.84
430.2	-0.032		551	12.77		551	12.27		551	11.08
430.4	-0.038		552	11.44		552	11.39		552	10.44
430.6	-0.04		553	10.2		553	10.58		553	9.905
430.8	-0.027		554	9.24		554	9.864		554	9.315
431	-0.043		555	8.365		555	9.271		555	8.969
431.2	-0.07		556	7.567		556	8.597		556	8.564
431.4	-0.067		557	6.959		557	7.992		557	8.138
431.6	-0.073		558	6.387		558	7.548		558	7.738
431.8	-0.061		559	5.883		559	7.165		559	7.431
432	-0.072		560	5.426		560	6.783		560	7.111
432.2	-0.093		561	5.073		561	6.429		561	6.828
432.4	-0.091		562	4.693		562	6.158		562	6.665
432.6	-0.075		563	4.445		563	5.888		563	6.465
432.8	-0.041		564	4.159		564	5.601		564	6.397
433	-0.05		565	3.921		565	5.328		565	6.177
433.2	-0.088		566	3.755		566	5.128		566	5.997
433.4	-0.082		567	3.589		567	4.924		567	5.908
433.6	-0.039		568	3.448		568	4.755		568	5.764
433.8	-0.034		569	3.26		569	4.601		569	5.588
434	-0.071		570	3.093		570	4.472		570	5.415
434.2	-0.09		571	3.048		571	4.348		571	5.218
434.4	-0.101		572	2.87		572	4.125		572	5.149
434.6	-0.053		573	2.75		573	4.045		573	5.062
434.8	-0.056		574	2.746		574	3.922		574	4.93
435	-0.093		575	2.615		575	3.819		575	4.823
435.2	-0.062		576	2.55		576	3.713		576	4.824
435.4	-0.085		577	2.478		577	3.639		577	4.791
435.6	-0.039		578	2.385		578	3.48		578	4.719
435.8	-0.066		579	2.357		579	3.346		579	4.505
436	-0.054		580	2.293		580	3.286		580	4.465
436.2	-0.059		581	2.256		581	3.235		581	4.325
436.4	-0.072		582	2.185		582	3.19		582	4.247
436.6	-0.068		583	2.149		583	3.135		583	4.196
436.8	-0.053		584	2.151		584	3.009		584	4.134
437	-0.051		585	2.089		585	3.026		585	4.119
437.2	-0.049		586	2.074		586	2.993		586	4.117
437.4	-0.041		587	2.039		587	2.946		587	4.066
437.6	-0.029		588	1.994		588	2.905		588	4.035
437.8	-0.03		589	1.955		589	2.879		589	4.011
438	-0.028		590	1.971		590	2.928		590	3.962
438.2	-0.039		591	1.924		591	2.793		591	3.865
438.4	-0.06		592	1.903		592	2.754		592	3.838
438.6	-0.012		593	1.92		593	2.667		593	3.815
438.8	-0.02		594	1.869		594	2.6		594	3.835
439	-0.019		595	1.836		595	2.55		595	3.745
439.2	-0.056		596	1.799		596	2.514		596	3.661
439.4	-0.078		597	1.798		597	2.524		597	3.586
439.6	-0.084		598	1.755		598	2.427		598	3.596
439.8	-0.108		599	1.684		599	2.394		599	3.504
440	-0.096		600	1.675		600	2.397		600	3.411
440.2	-0.118
440.4	-0.13
440.6	-0.156
440.8	-0.151
441	-0.145
441.2	-0.131
441.4	-0.11
441.6	-0.096
441.8	-0.08
442	-0.101
442.2	-0.086
442.4	-0.079
442.6	-0.096
442.8	-0.121
443	-0.141
443.2	-0.124
443.4	-0.09
443.6	-0.118
443.8	-0.106
444	-0.122
444.2	-0.122
444.4	-0.13
444.6	-0.103
444.8	-0.089
445	-0.052
445.2	-0.072
445.4	-0.065
445.6	-0.042
445.8	-0.046
446	-0.033
446.2	-0.02
446.4	-0.017
446.6	-0.054
446.8	-0.061
447	-0.082
447.2	-0.075
447.4	-0.075
447.6	-0.053
447.8	-0.055
448	-0.056
448.2	-0.081
448.4	-0.122
448.6	-0.112
448.8	-0.091
449	-0.078
449.2	-0.06
449.4	-0.071
449.6	-0.089
449.8	-0.11
450	-0.101
450.2	-0.132
450.4	-0.147
450.6	-0.126
450.8	-0.108
451	-0.133
451.2	-0.128
451.4	-0.148
451.6	-0.133
451.8	-0.117
452	-0.123
452.2	-0.12
452.4	-0.125
452.6	-0.121
452.8	-0.119
453	-0.131
453.2	-0.142
453.4	-0.141
453.6	-0.154
453.8	-0.151
454	-0.138
454.2	-0.123
454.4	-0.132
454.6	-0.147
454.8	-0.157
455	-0.148
455.2	-0.111
455.4	-0.098
455.6	-0.07
455.8	-0.061
456	-0.079
456.2	-0.06
456.4	-0.066
456.6	-0.07
456.8	-0.058
457	-0.059
457.2	-0.05
457.4	-0.062
457.6	-0.085
457.8	-0.078
458	-0.059
458.2	-0.085
458.4	-0.067
458.6	-0.065
458.8	-0.097
459	-0.076
459.2	-0.066
459.4	-0.095
459.6	-0.102
459.8	-0.057
460	-0.052
460.2	-0.077
460.4	-0.067
460.6	-0.061
460.8	-0.067
461	-0.075
461.2	-0.063
461.4	-0.046
461.6	-0.056
461.8	-0.053
462	-0.035
462.2	-0.024
462.4	-0.037
462.6	-0.072
462.8	-0.089
463	-0.098
463.2	-0.103
463.4	-0.098
463.6	-0.094
463.8	-0.074
464	-0.089
464.2	-0.094
464.4	-0.075
464.6	-0.074
464.8	-0.084
465	-0.116
465.2	-0.114
465.4	-0.071
465.6	-0.068
465.8	-0.057
466	-0.064
466.2	-0.061
466.4	-0.049
466.6	-0.03
466.8	-0.054
467	-0.081
467.2	-0.055
467.4	-0.079
467.6	-0.043
467.8	-0.026
468	-0.016
468.2	-0.02
468.4	-0.021
468.6	-0.028
468.8	-0.007
469	-0.043
469.2	-0.029
469.4	-0.027
469.6	-0.052
469.8	-0.052
470	-0.038
470.2	-0.044
470.4	-0.036
470.6	-0.053
470.8	-0.04
471	-0.045
471.2	-0.05
471.4	-0.061
471.6	-0.062
471.8	-0.063
472	-0.074
472.2	-0.095
472.4	-0.077
472.6	-0.079
472.8	-0.088
473	-0.068
473.2	-0.084
473.4	-0.057
473.6	-0.08
473.8	-0.095
474	-0.087
474.2	-0.08
474.4	-0.085
474.6	-0.072
474.8	-0.06
475	-0.086
475.2	-0.112
475.4	-0.095
475.6	-0.119
475.8	-0.122
476	-0.08
476.2	-0.075
476.4	-0.075
476.6	-0.062
476.8	-0.088
477	-0.105
477.2	-0.1
477.4	-0.08
477.6	-0.072
477.8	-0.076
478	-0.102
478.2	-0.093
478.4	-0.109
478.6	-0.133
478.8	-0.128
479	-0.105
479.2	-0.116
479.4	-0.118
479.6	-0.133
479.8	-0.136
480	-0.112
480.2	-0.104
480.4	-0.122
480.6	-0.122
480.8	-0.133
481	-0.123
481.2	-0.104
481.4	-0.135
481.6	-0.12
481.8	-0.115
482	-0.113
482.2	-0.123
482.4	-0.127
482.6	-0.084
482.8	-0.105
483	-0.117
483.2	-0.066
483.4	-0.097
483.6	-0.102
483.8	-0.118
484	-0.101
484.2	-0.086
484.4	-0.073
484.6	-0.087
484.8	-0.094
485	-0.088
485.2	-0.079
485.4	-0.069
485.6	-0.066
485.8	-0.055
486	-0.069
486.2	-0.049
486.4	-0.045
486.6	-0.051
486.8	-0.079
487	-0.115
487.2	-0.125
487.4	-0.124
487.6	-0.151
487.8	-0.18
488	-0.179
488.2	-0.191
488.4	-0.198
488.6	-0.21
488.8	-0.181
489	-0.174
489.2	-0.166
489.4	-0.169
489.6	-0.154
489.8	-0.148
490	-0.155
490.2	-0.107
490.4	-0.099
490.6	-0.094
490.8	-0.089
491	-0.08
491.2	-0.121
491.4	-0.132
491.6	-0.133
491.8	-0.124
492	-0.173
492.2	-0.175
492.4	-0.156
492.6	-0.129
492.8	-0.114
493	-0.077
493.2	-0.074
493.4	-0.055
493.6	-0.08
493.8	-0.082
494	-0.101
494.2	-0.097
494.4	-0.095
494.6	-0.099
494.8	-0.12
495	-0.091
495.2	-0.074
495.4	-0.092
495.6	-0.096
495.8	-0.089
496	-0.108
496.2	-0.122
496.4	-0.13
496.6	-0.144
496.8	-0.115
497	-0.12
497.2	-0.118
497.4	-0.098
497.6	-0.08
497.8	-0.081
498	-0.083
498.2	-0.081
498.4	-0.074
498.6	-0.05
498.8	-0.077
499	-0.069
499.2	-0.107
499.4	-0.134
499.6	-0.138
499.8	-0.12
500	-0.144
500.2	-0.135
500.4	-0.116
500.6	-0.117
500.8	-0.114
501	-0.094
501.2	-0.116
501.4	-0.124
501.6	-0.114
501.8	-0.116
502	-0.115
502.2	-0.114
502.4	-0.114
502.6	-0.118
502.8	-0.118
503	-0.067
503.2	-0.056
503.4	-0.052
503.6	-0.058
503.8	-0.104
504	-0.097
504.2	-0.058
504.4	-0.053
504.6	-0.065
504.8	-0.063
505	-0.086
505.2	-0.109
505.4	-0.102
505.6	-0.108
505.8	-0.082
506	-0.071
506.2	-0.079
506.4	-0.084
506.6	-0.075
506.8	-0.109
507	-0.114
507.2	-0.123
507.4	-0.115
507.6	-0.109
507.8	-0.099
508	-0.101
508.2	-0.101
508.4	-0.113
508.6	-0.15
508.8	-0.122
509	-0.149
509.2	-0.159
509.4	-0.154
509.6	-0.16
509.8	-0.147
510	-0.156
510.2	-0.16
510.4	-0.171
510.6	-0.179
510.8	-0.135
511	-0.115
511.2	-0.113
511.4	-0.122
511.6	-0.111
511.8	-0.102
512	-0.125
512.2	-0.116
512.4	-0.131
512.6	-0.115
512.8	-0.131
513	-0.092
513.2	-0.049
513.4	-0.048
513.6	-0.06
513.8	-0.088
514	-0.107
514.2	-0.116
514.4	-0.14
514.6	-0.107
514.8	-0.089
515	-0.086
515.2	-0.067
515.4	-0.063
515.6	-0.092
515.8	-0.07
516	-0.088
516.2	-0.079
516.4	-0.064
516.6	-0.072
516.8	-0.086
517	-0.085
517.2	-0.102
517.4	-0.112
517.6	-0.113
517.8	-0.108
518	-0.114
518.2	-0.111
518.4	-0.108
518.6	-0.11
518.8	-0.101
519	-0.108
519.2	-0.089
519.4	-0.06
519.6	-0.047
519.8	-0.035
520	-0.024
520.2	-0.024
520.4	0.003
520.6	0.022
520.8	0.002
521	-0.011
521.2	-0.025
521.4	-0.035
521.6	-0.025
521.8	-0.051
522	-0.038
522.2	-0.026
522.4	-0.058
522.6	-0.059
522.8	-0.075
523	-0.071
523.2	-0.051
523.4	-0.059
523.6	-0.06
523.8	-0.043
524	-0.051
524.2	-0.05
524.4	-0.079
524.6	-0.071
524.8	-0.077
525	-0.078
525.2	-0.077
525.4	-0.056
525.6	-0.056
525.8	-0.054
526	-0.056
526.2	-0.079
526.4	-0.077
526.6	-0.103
526.8	-0.103
527	-0.092
527.2	-0.087
527.4	-0.075
527.6	-0.067
527.8	-0.046
528	-0.066
528.2	-0.055
528.4	-0.065
528.6	-0.075
528.8	-0.079
529	-0.061
529.2	-0.076
529.4	-0.058
529.6	-0.081
529.8	-0.043
530	-0.033
530.2	-0.035
530.4	-0.057
530.6	-0.073
530.8	-0.096
531	-0.08
531.2	-0.058
531.4	-0.07
531.6	-0.069
531.8	-0.045
532	-0.044
532.2	-0.052
532.4	-0.065
532.6	-0.086
532.8	-0.074
533	-0.102
533.2	-0.079
533.4	-0.094
533.6	-0.101
533.8	-0.092
534	-0.094
534.2	-0.112
534.4	-0.123
534.6	-0.148
534.8	-0.14
535	-0.124
535.2	-0.159
535.4	-0.159
535.6	-0.154
535.8	-0.16
536	-0.154
536.2	-0.115
536.4	-0.092
536.6	-0.079
536.8	-0.094
537	-0.096
537.2	-0.079
537.4	-0.09
537.6	-0.1
537.8	-0.111
538	-0.081
538.2	-0.074
538.4	-0.08
538.6	-0.11
538.8	-0.106
539	-0.103
539.2	-0.132
539.4	-0.133
539.6	-0.114
539.8	-0.098
540	-0.117
540.2	-0.118
540.4	-0.138
540.6	-0.128
540.8	-0.113
541	-0.126
541.2	-0.155
541.4	-0.144
541.6	-0.094
541.8	-0.095
542	-0.112
542.2	-0.128
542.4	-0.114
542.6	-0.096
542.8	-0.112
543	-0.121
543.2	-0.125
543.4	-0.101
543.6	-0.126
543.8	-0.13
544	-0.13
544.2	-0.116
544.4	-0.125
544.6	-0.083
544.8	-0.092
545	-0.084
545.2	-0.082
545.4	-0.071
545.6	-0.068
545.8	-0.073
546	-0.078
546.2	-0.091
546.4	-0.091
546.6	-0.045
546.8	-0.042
547	-0.027
547.2	-0.04
547.4	-0.052
547.6	-0.067
547.8	-0.078
548	-0.061
548.2	-0.074
548.4	-0.066
548.6	-0.079
548.8	-0.074
549	-0.084
549.2	-0.078
549.4	-0.076
549.6	-0.079
549.8	-0.08
550	-0.085
550.2	-0.083
550.4	-0.102
550.6	-0.108
550.8	-0.122
551	-0.109
551.2	-0.105
551.4	-0.104
551.6	-0.087
551.8	-0.086
552	-0.085
552.2	-0.08
552.4	-0.068
552.6	-0.057
552.8	-0.034
553	-0.05
553.2	-0.07
553.4	-0.06
553.6	-0.058
553.8	-0.052
554	-0.072
554.2	-0.085
554.4	-0.083
554.6	-0.07
554.8	-0.031
555	-0.013
555.2	-0.011
555.4	-0.002
555.6	-0.008
555.8	-0.02
556	-0.004
556.2	-0.025
556.4	-0.042
556.6	-0.054
556.8	-0.072
557	-0.032
557.2	-0.063
557.4	-0.081
557.6	-0.08
557.8	-0.041
558	-0.04
558.2	-0.048
558.4	-0.042
558.6	-0.081
558.8	-0.099
559	-0.107
559.2	-0.117
559.4	-0.123
559.6	-0.115
559.8	-0.104
560	-0.103
560.2	-0.091
560.4	-0.099
560.6	-0.132
560.8	-0.11
561	-0.112
561.2	-0.128
561.4	-0.13
561.6	-0.135
561.8	-0.122
562	-0.117
562.2	-0.096
562.4	-0.126
562.6	-0.141
562.8	-0.124
563	-0.117
563.2	-0.118
563.4	-0.118
563.6	-0.096
563.8	-0.086
564	-0.067
564.2	-0.062
564.4	-0.05
564.6	-0.062
564.8	-0.087
565	-0.121
565.2	-0.072
565.4	-0.058
565.6	-0.057
565.8	-0.063
566	-0.088
566.2	-0.073
566.4	-0.068
566.6	-0.093
566.8	-0.09
567	-0.123
567.2	-0.123
567.4	-0.128
567.6	-0.085
567.8	-0.069
568	-0.08
568.2	-0.061
568.4	-0.046
568.6	-0.054
568.8	-0.011
569	-0.025
569.2	-0.045
569.4	-0.073
569.6	-0.076
569.8	-0.088
570	-0.063
570.2	-0.113
570.4	-0.097
570.6	-0.084
570.8	-0.11
571	-0.124
571.2	-0.13
571.4	-0.117
571.6	-0.111
571.8	-0.089
572	-0.094
572.2	-0.102
572.4	-0.096
572.6	-0.097
572.8	-0.12
573	-0.112
573.2	-0.131
573.4	-0.132
573.6	-0.142
573.8	-0.14
574	-0.162
574.2	-0.141
574.4	-0.135
574.6	-0.122
574.8	-0.085
575	-0.068
575.2	-0.062
575.4	-0.044
575.6	-0.044
575.8	-0.055
576	-0.044
576.2	-0.006
576.4	-0.014
576.6	-0.021
576.8	-0.037
577	-0.025
577.2	-0.061
577.4	-0.083
577.6	-0.061
577.8	-0.054
578	-0.022
578.2	-0.041
578.4	-0.05
578.6	-0.036
578.8	-0.057
579	-0.022
579.2	-0.049
579.4	-0.066
579.6	-0.063
579.8	-0.08
580	-0.044
580.2	-0.053
580.4	-0.073
580.6	-0.073
580.8	-0.06
581	-0.057
581.2	-0.054
581.4	-0.061
581.6	-0.073
581.8	-0.102
582	-0.102
582.2	-0.083
582.4	-0.039
582.6	-0.052
582.8	-0.047
583	-0.027
583.2	-0.047
583.4	-0.061
583.6	-0.039
583.8	-0.063
584	-0.03
584.2	-0.019
584.4	-0.044
584.6	-0.021
584.8	-0.037
585	-0.029
585.2	0.006
585.4	-0.011
585.6	-0.034
585.8	-0.068
586	-0.06
586.2	-0.082
586.4	-0.099
586.6	-0.101
586.8	-0.08
587	-0.087
587.2	-0.096
587.4	-0.092
587.6	-0.101
587.8	-0.046
588	-0.096
588.2	-0.109
588.4	-0.122
588.6	-0.11
588.8	-0.112
589	-0.113
589.2	-0.09
589.4	-0.067
589.6	-0.072
589.8	-0.093
590	-0.058
590.2	-0.054
590.4	-0.061
590.6	-0.06
590.8	-0.05
591	-0.053
591.2	-0.041
591.4	-0.064
591.6	-0.02
591.8	-0.015
592	0
592.2	-0.06
592.4	-0.046
592.6	-0.044
592.8	-0.057
593	-0.064
593.2	-0.047
593.4	-0.044
593.6	-0.078
593.8	-0.062
594	-0.048
594.2	-0.062
594.4	-0.088
594.6	-0.08
594.8	-0.086
595	-0.104
595.2	-0.113
595.4	-0.065
595.6	-0.058
595.8	-0.062
596	-0.063
596.2	-0.073
596.4	-0.066
596.6	-0.056
596.8	-0.053
597	-0.045
597.2	-0.054
597.4	-0.04
597.6	-0.07
597.8	-0.069
598	-0.072
598.2	-0.055
598.4	-0.094
598.6	-0.097
598.8	-0.098
599	-0.147
599.2	-0.161
599.4	-0.163
599.6	-0.157
599.8	-0.159
600	-0.155

## Sheet: Figure 1b
Au			Au-Zn			Au-Zn/Ag			Au-Zn/Ag/Tb
Wavelength	Norm.Absorbance		Wavelength	Norm.Absorbance		Wavelength	Norm.Absorbance		Wavelength	Norm.Absorbance
200	0.94627		200	0.98285		200	0.97737		200	0.99639
201	0.98192		200.2	0.99324		200.2	0.98169		200.2	0.99278
202	0.97556		200.4	0.9884		200.4	0.99314		200.4	1
203	0.98625		200.6	0.99227		200.6	0.99364		200.6	0.98555
204	0.99542		200.8	0.98961		200.8	0.9939		200.8	0.9661
205	0.96384		201	1		201	0.99822		201	0.95582
206	1.01859		201.2	0.9826		201.2	1		201.2	0.95749
207	1.0079		201.4	0.98478		201.4	0.99288		201.4	0.94749
208	0.9916		201.6	0.97125		201.6	0.9939		201.6	0.96193
209	0.98065		201.8	0.97028		201.8	0.98449		201.8	0.96638
210	0.98396		202	0.95047		202	0.97407		202	0.97916
211	1		202.2	0.94926		202.2	0.9733		202.2	0.98555
212	0.96079		202.4	0.9483		202.4	0.96949		202.4	0.99944
213	0.97657		202.6	0.94226		202.6	0.9733		202.6	0.98889
214	0.96435		202.8	0.93863		202.8	0.98169		202.8	0.99194
215	0.99796		203	0.94443		203	0.9883		203	0.985
216	0.99313		203.2	0.94491		203.2	0.97915		203.2	0.97277
217	0.96333		203.4	0.94153		203.4	0.98068		203.4	0.96944
218	0.98218		203.6	0.96738		203.6	0.9761		203.6	0.97833
219	0.98396		203.8	0.97367		203.8	0.96898		203.8	0.9875
220	1.00357		204	0.97149		204	0.96669		204	0.9761
221	0.9809		204.2	0.97101		204.2	0.96898		204.2	0.98666
222	0.96384		204.4	0.97367		204.4	0.97076		204.4	0.98777
223	0.96282		204.6	0.9483		204.6	0.96974		204.6	0.99139
224	0.96588		204.8	0.94177		204.8	0.96491		204.8	0.98694
225	0.95264		205	0.94564		205	0.95932		205	0.98722
226	0.95671		205.2	0.94081		205.2	0.96084		205.2	0.98666
227	0.92437		205.4	0.93018		205.4	0.95093		205.4	0.97416
228	0.95391		205.6	0.93356		205.6	0.95932		205.6	0.97694
229	0.93328		205.8	0.9454		205.8	0.95805		205.8	0.97805
230	0.90298		206	0.94322		206	0.95779		206	0.99361
231	0.91189		206.2	0.94564		206.2	0.95957		206.2	0.98472
232	0.91419		206.4	0.94588		206.4	0.96084		206.4	0.99639
233	0.89916		206.6	0.94975		206.6	0.94584		206.6	0.98166
234	0.89178		206.8	0.94129		206.8	0.94966		206.8	0.97194
235	0.86962		207	0.93622		207	0.94839		207	0.96888
236	0.88006		207.2	0.94008		207.2	0.94508		207.2	0.9711
237	0.88235		207.4	0.9483		207.4	0.9461		207.4	0.97055
238	0.86351		207.6	0.94371		207.6	0.94991		207.6	0.96332
239	0.86071		207.8	0.94709		207.8	0.94889		207.8	0.97166
240	0.86606		208	0.93912		208	0.95576		208	0.9586
241	0.87166		208.2	0.93646		208.2	0.95169		208.2	0.95332
242	0.85587		208.4	0.94201		208.4	0.95703		208.4	0.94665
243	0.83244		208.6	0.94733		208.6	0.95347		208.6	0.9486
244	0.85918		208.8	0.92704		208.8	0.94889		208.8	0.93804
245	0.83474		209	0.92196		209	0.94966		209	0.94693
246	0.83779		209.2	0.91665		209.2	0.94737		209.2	0.9461
247	0.82913		209.4	0.90384		209.4	0.93694		209.4	0.94248
248	0.81487		209.6	0.90022		209.6	0.93542		209.6	0.94721
249	0.82277		209.8	0.91399		209.8	0.93847		209.8	0.95638
250	0.82506		210	0.91979		210	0.92932		210	0.95443
251	0.80443		210.2	0.91447		210.2	0.92525		210.2	0.95249
252	0.81029		210.4	0.92583		210.4	0.92093		210.4	0.95082
253	0.81666		210.6	0.91955		210.6	0.92093		210.6	0.94971
254	0.79883		210.8	0.90916		210.8	0.91279		210.8	0.94526
255	0.78024		211	0.91109		211	0.90974		211	0.9461
256	0.79043		211.2	0.9164		211.2	0.91508		211.2	0.9511
257	0.78508		211.4	0.90916		211.4	0.92143		211.4	0.95249
258	0.78381		211.6	0.90432		211.6	0.91889		211.6	0.94832
259	0.77973		211.8	0.90602		211.8	0.91991		211.8	0.94498
260	0.77515		212	0.90602		212	0.92194		212	0.93804
261	0.76318		212.2	0.90698		212.2	0.92143		212.2	0.93943
262	0.77031		212.4	0.90819		212.4	0.91889		212.4	0.94109
263	0.76547		212.6	0.91278		212.6	0.9222		212.6	0.93665
264	0.76089		212.8	0.91713		212.8	0.92601		212.8	0.94193
265	0.76038		213	0.91496		213	0.92372		213	0.95165
266	0.74306		213.2	0.91061		213.2	0.91711		213.2	0.94193
267	0.73695		213.4	0.90143		213.4	0.92016		213.4	0.94832
268	0.73084		213.6	0.90553		213.6	0.91381		213.6	0.94999
269	0.72269		213.8	0.9036		213.8	0.91177		213.8	0.93304
270	0.7041		214	0.89418		214	0.91457		214	0.92609
271	0.68373		214.2	0.88693		214.2	0.91508		214.2	0.92692
272	0.66667		214.4	0.89249		214.4	0.91126		214.4	0.91581
273	0.64273		214.6	0.88669		214.6	0.91762		214.6	0.91581
274	0.62032		214.8	0.88427		214.8	0.9166		214.8	0.92026
275	0.59919		215	0.89249		215	0.91457		215	0.91609
276	0.57881		215.2	0.89925		215.2	0.9166		215.2	0.91998
277	0.55844		215.4	0.89611		215.4	0.91533		215.4	0.92359
278	0.54087		215.6	0.90022		215.6	0.91228		215.6	0.91887
279	0.52228		215.8	0.9036		215.8	0.90923		215.8	0.9197
280	0.50777		216	0.90384		216	0.90847		216	0.91831
281	0.49427		216.2	0.89708		216.2	0.9077		216.2	0.91248
282	0.4823		216.4	0.89297		216.4	0.90745		216.4	0.90886
283	0.47263		216.6	0.88765		216.6	0.90033		216.6	0.91303
284	0.4655		216.8	0.88596		216.8	0.90465		216.8	0.91303
285	0.45811		217	0.88572		217	0.90262		217	0.91775
286	0.45251		217.2	0.89587		217.2	0.89931		217.2	0.91803
287	0.44742		217.4	0.90215		217.4	0.90236		217.4	0.91775
288	0.4436		217.6	0.90094		217.6	0.90491		217.6	0.91331
289	0.43901		217.8	0.90771		217.8	0.90643		217.8	0.90886
290	0.43519		218	0.90481		218	0.91279		218	0.90581
291	0.42985		218.2	0.89756		218.2	0.91737		218.2	0.90358
292	0.42653		218.4	0.89466		218.4	0.91355		218.4	0.90497
293	0.42297		218.6	0.89466		218.6	0.91431		218.6	0.90886
294	0.4189		218.8	0.88451		218.8	0.90694		218.8	0.91192
295	0.41406		219	0.88282		219	0.90033		219	0.91442
296	0.40744		219.2	0.885		219.2	0.89677		219.2	0.91609
297	0.40158		219.4	0.88113		219.4	0.90058		219.4	0.92053
298	0.39419		219.6	0.88403		219.6	0.90109		219.6	0.91442
299	0.38656		219.8	0.89079		219.8	0.90135		219.8	0.91414
300	0.37764		220	0.89756		220	0.90313		220	0.91192
301	0.36771		220.2	0.89732		220.2	0.90109		220.2	0.91637
302	0.35676		220.4	0.90143		220.4	0.89703		220.4	0.90358
303	0.34607		220.6	0.8978		220.6	0.89372		220.6	0.90358
304	0.3341		220.8	0.88451		220.8	0.89525		220.8	0.90609
305	0.32238		221	0.87243		221	0.89626		221	0.90997
306	0.30889		221.2	0.87098		221.2	0.89575		221.2	0.90497
307	0.29539		221.4	0.87098		221.4	0.89397		221.4	0.90275
308	0.28189		221.6	0.87678		221.6	0.89626		221.6	0.89886
309	0.26738		221.8	0.88693		221.8	0.89753		221.8	0.89275
310	0.25312		222	0.89877		222	0.89753		222	0.88886
311	0.23962		222.2	0.90336		222.2	0.89906		222.2	0.88552
312	0.22485		222.4	0.91133		222.4	0.90211		222.4	0.89553
313	0.21059		222.6	0.91061		222.6	0.9016		222.6	0.89219
314	0.1971		222.8	0.90408		222.8	0.90135		222.8	0.88941
315	0.18335		223	0.89539		223	0.90364		223	0.88858
316	0.17036		223.2	0.88379		223.2	0.90033		223.2	0.88997
317	0.15737		223.4	0.87775		223.4	0.89804		223.4	0.88914
318	0.14591		223.6	0.87654		223.6	0.8988		223.6	0.90053
319	0.1342		223.8	0.87606		223.8	0.89855		223.8	0.90053
320	0.1235		224	0.8734		224	0.89118		224	0.89497
321	0.11332		224.2	0.8792		224.2	0.8927		224.2	0.88775
322	0.1039		224.4	0.87533		224.4	0.89118		224.4	0.88247
323	0.09498		224.6	0.86905		224.6	0.88558		224.6	0.87108
324	0.08709		224.8	0.86929		224.8	0.8838		224.8	0.87246
325	0.0797		225	0.87412		225	0.88406		225	0.87246
326	0.07283		225.2	0.87026		225.2	0.88685		225.2	0.87802
327	0.06621		225.4	0.8705		225.4	0.88609		225.4	0.87135
328	0.06061		225.6	0.86833		225.6	0.89092		225.6	0.87719
329	0.05551		225.8	0.86978		225.8	0.88965		225.8	0.87691
330	0.05093		226	0.86881		226	0.89194		226	0.87413
331	0.04711		226.2	0.87098		226.2	0.8894		226.2	0.86857
332	0.04354		226.4	0.87243		226.4	0.88584		226.4	0.87302
333	0.04023		226.6	0.87026		226.6	0.88177		226.6	0.86969
334	0.03718		226.8	0.86736		226.8	0.88177		226.8	0.87135
335	0.03463		227	0.86591		227	0.87974		227	0.87691
336	0.03259		227.2	0.86349		227.2	0.87821		227.2	0.87747
337	0.03081		227.4	0.86349		227.4	0.87923		227.4	0.87385
338	0.02903		227.6	0.87147		227.6	0.8838		227.6	0.8758
339	0.02776		227.8	0.87171		227.8	0.88126		227.8	0.87358
340	0.02623		228	0.87316		228	0.88152		228	0.87024
341	0.02496		228.2	0.87582		228.2	0.88152		228.2	0.87246
342	0.02419		228.4	0.87654		228.4	0.88279		228.4	0.87497
343	0.02317		228.6	0.86712		228.6	0.88152		228.6	0.87191
344	0.02241		228.8	0.86567		228.8	0.88024		228.8	0.86496
345	0.02165		229	0.86011		229	0.87846		229	0.85802
346	0.02114		229.2	0.8618		229.2	0.87923		229.2	0.85413
347	0.02037		229.4	0.85939		229.4	0.87516		229.4	0.85107
348	0.01986		229.6	0.86059		229.6	0.87135		229.6	0.85357
349	0.01935		229.8	0.85745		229.8	0.87338		229.8	0.85774
350	0.01884		230	0.86349		230	0.87338		230	0.86024
351	0.01859		230.2	0.85455		230.2	0.87033		230.2	0.86135
352	0.01808		230.4	0.85455		230.4	0.87338		230.4	0.86024
353	0.01757		230.6	0.85576		230.6	0.87185		230.6	0.85579
354	0.01706		230.8	0.85745		230.8	0.87058		230.8	0.85301
355	0.01681		231	0.85528		231	0.87109		231	0.8544
356	0.0163		231.2	0.86253		231.2	0.87135		231.2	0.8569
357	0.01604		231.4	0.86035		231.4	0.86931		231.4	0.85301
358	0.01553		231.6	0.8647		231.6	0.86931		231.6	0.84996
359	0.01528		231.8	0.86833		231.8	0.86855		231.8	0.84996
360	0.01477		232	0.86953		232	0.86626		232	0.84968
361	0.01426		232.2	0.86543		232.2	0.86524		232.2	0.84607
362	0.01401		232.4	0.86784		232.4	0.86499		232.4	0.84912
363	0.0135		232.6	0.86156		232.6	0.86601		232.6	0.85051
364	0.01324		232.8	0.85576		232.8	0.86728		232.8	0.84829
365	0.01299		233	0.85262		233	0.86626		233	0.84857
366	0.01248		233.2	0.85383		233.2	0.86423		233.2	0.85107
367	0.01222		233.4	0.85117		233.4	0.86448		233.4	0.85079
368	0.01197		233.6	0.85214		233.6	0.8655		233.6	0.85163
369	0.01146		233.8	0.85431		233.8	0.86295		233.8	0.85107
370	0.0112		234	0.85407		234	0.86219		234	0.84496
371	0.01095		234.2	0.85504		234.2	0.86143		234.2	0.84023
372	0.0107		234.4	0.85625		234.4	0.8627		234.4	0.83996
373	0.01044		234.6	0.85431		234.6	0.86219		234.6	0.83607
374	0.01019		234.8	0.85359		234.8	0.86117		234.8	0.83634
375	0.00993		235	0.85431		235	0.8627		235	0.83773
376	0.00968		235.2	0.85165		235.2	0.86397		235.2	0.83384
377	0.00942		235.4	0.84948		235.4	0.86016		235.4	0.83384
378	0.00917		235.6	0.84876		235.6	0.85584		235.6	0.83356
379	0.00891		235.8	0.84682		235.8	0.85558		235.8	0.83412
380	0.00891		236	0.84175		236	0.85533		236	0.83468
381	0.00866		236.2	0.84199		236.2	0.85406		236.2	0.83662
382	0.0084		236.4	0.84392		236.4	0.85355		236.4	0.8344
383	0.0084		236.6	0.8461		236.6	0.85431		236.6	0.83468
384	0.00815		236.8	0.84465		236.8	0.85355		236.8	0.83162
385	0.00815		237	0.84634		237	0.85024		237	0.83023
386	0.00789		237.2	0.84586		237.2	0.84999		237.2	0.83245
387	0.00789		237.4	0.84489		237.4	0.851		237.4	0.83023
388	0.00789		237.6	0.84634		237.6	0.85151		237.6	0.8294
389	0.00789		237.8	0.85093		237.8	0.84922		237.8	0.82829
390	0.00764		238	0.84996		238	0.84973		238	0.82773
391	0.00764		238.2	0.84851		238.2	0.84948		238.2	0.82634
392	0.00764		238.4	0.84706		238.4	0.85024		238.4	0.82745
393	0.00764		238.6	0.84465		238.6	0.84897		238.6	0.8269
394	0.00738		238.8	0.84102		238.8	0.85253		238.8	0.8269
395	0.00738		239	0.84272		239	0.851		239	0.82634
396	0.00738		239.2	0.84175		239.2	0.84973		239.2	0.82467
397	0.00738		239.4	0.83837		239.4	0.84592		239.4	0.82273
398	0.00738		239.6	0.83837		239.6	0.84617		239.6	0.82273
399	0.00738		239.8	0.83885		239.8	0.84414		239.8	0.82245
400	0.00738		240	0.83837		240	0.84389		240	0.82189
401	0.00738		240.2	0.83861		240.2	0.84261		240.2	0.82078
402	0.00738		240.4	0.8374		240.4	0.84236		240.4	0.81884
403	0.00738		240.6	0.83668		240.6	0.84083		240.6	0.81634
404	0.00738		240.8	0.83209		240.8	0.83829		240.8	0.81606
405	0.00738		241	0.82798		241	0.83956		241	0.81578
406	0.00738		241.2	0.82653		241.2	0.84083		241.2	0.81273
407	0.00738		241.4	0.82604		241.4	0.84033		241.4	0.81356
408	0.00738		241.6	0.82532		241.6	0.83931		241.6	0.81134
409	0.00738		241.8	0.8258		241.8	0.84007		241.8	0.808
410	0.00738		242	0.82677		242	0.83727		242	0.80717
411	0.00713		242.2	0.82266		242.2	0.836		242.2	0.808
412	0.00713		242.4	0.82121		242.4	0.83549		242.4	0.80495
413	0.00713		242.6	0.81614		242.6	0.83499		242.6	0.80439
414	0.00713		242.8	0.81396		242.8	0.83193		242.8	0.80522
415	0.00713		243	0.81058		243	0.83092		243	0.80106
416	0.00713		243.2	0.80889		243.2	0.83092		243.2	0.79994
417	0.00688		243.4	0.80623		243.4	0.8299		243.4	0.79911
418	0.00688		243.6	0.80478		243.6	0.82914		243.6	0.79939
419	0.00688		243.8	0.80116		243.8	0.82914		243.8	0.79772
420	0.00688		244	0.79971		244	0.82736		244	0.79633
421	0.00688		244.2	0.79657		244.2	0.82532		244.2	0.79383
422	0.00662		244.4	0.79464		244.4	0.82405		244.4	0.79383
423	0.00662		244.6	0.79174		244.6	0.82227		244.6	0.793
424	0.00662		244.8	0.78908		244.8	0.82075		244.8	0.79189
425	0.00662		245	0.78715		245	0.82075		245	0.79189
426	0.00662		245.2	0.78401		245.2	0.81973		245.2	0.79216
427	0.00662		245.4	0.77869		245.4	0.81897		245.4	0.79216
428	0.00662		245.6	0.77458		245.6	0.81846		245.6	0.78994
429	0.00662		245.8	0.7712		245.8	0.81897		245.8	0.78855
430	0.00637		246	0.76685		246	0.8182		246	0.78855
431	0.00637		246.2	0.76419		246.2	0.8182		246.2	0.78744
432	0.00637		246.4	0.76081		246.4	0.81693		246.4	0.78411
433	0.00637		246.6	0.75767		246.6	0.81541		246.6	0.78327
434	0.00637		246.8	0.75525		246.8	0.81465		246.8	0.78133
435	0.00637		247	0.75018		247	0.81312		247	0.77994
436	0.00611		247.2	0.74511		247.2	0.81032		247.2	0.77772
437	0.00611		247.4	0.74173		247.4	0.80905		247.4	0.7766
438	0.00611		247.6	0.73738		247.6	0.80727		247.6	0.77383
439	0.00611		247.8	0.73327		247.8	0.80575		247.8	0.77244
440	0.00611		248	0.72964		248	0.80447		248	0.77077
441	0.00611		248.2	0.72578		248.2	0.80168		248.2	0.76827
442	0.00586		248.4	0.72216		248.4	0.80117		248.4	0.76771
443	0.00586		248.6	0.71781		248.6	0.80041		248.6	0.76688
444	0.00586		248.8	0.71273		248.8	0.7971		248.8	0.7641
445	0.00586		249	0.70814		249	0.79507		249	0.7616
446	0.00586		249.2	0.70428		249.2	0.7943		249.2	0.76132
447	0.0056		249.4	0.69944		249.4	0.79202		249.4	0.76021
448	0.0056		249.6	0.69534		249.6	0.78871		249.6	0.76104
449	0.0056		249.8	0.69147		249.8	0.7882		249.8	0.76021
450	0.0056		250	0.68785		250	0.78591		250	0.76049
451	0.00535		250.2	0.68374		250.2	0.78388		250.2	0.75854
452	0.00535		250.4	0.68036		250.4	0.7821		250.4	0.75632
453	0.00535		250.6	0.67577		250.6	0.78083		250.6	0.75299
454	0.00535		250.8	0.67118		250.8	0.77778		250.8	0.75188
455	0.00535		251	0.66707		251	0.77625		251	0.74993
456	0.00509		251.2	0.66441		251.2	0.77524		251.2	0.74799
457	0.00509		251.4	0.66006		251.4	0.77193		251.4	0.74715
458	0.00509		251.6	0.65644		251.6	0.76913		251.6	0.74548
459	0.00484		251.8	0.65257		251.8	0.76761		251.8	0.74493
460	0.00484		252	0.64822		252	0.76583		252	0.74354
461	0.00484		252.2	0.64339		252.2	0.76354		252.2	0.74382
462	0.00484		252.4	0.63953		252.4	0.76252		252.4	0.74187
463	0.00458		252.6	0.6359		252.6	0.76023		252.6	0.73937
464	0.00458		252.8	0.6318		252.8	0.7582		252.8	0.73632
465	0.00458		253	0.62841		253	0.75591		253	0.73437
466	0.00433		253.2	0.62406		253.2	0.75413		253.2	0.73215
467	0.00433		253.4	0.6202		253.4	0.75184		253.4	0.7302
468	0.00433		253.6	0.61633		253.6	0.75057		253.6	0.72992
469	0.00407		253.8	0.61343		253.8	0.74828		253.8	0.72992
470	0.00407		254	0.61029		254	0.7465		254	0.72798
471	0.00407		254.2	0.60739		254.2	0.74345		254.2	0.7252
472	0.00407		254.4	0.60449		254.4	0.74091		254.4	0.72409
473	0.00382		254.6	0.60135		254.6	0.73811		254.6	0.7227
474	0.00382		254.8	0.59749		254.8	0.73633		254.8	0.7202
475	0.00382		255	0.59459		255	0.73379		255	0.71937
476	0.00357		255.2	0.59145		255.2	0.73099		255.2	0.71826
477	0.00357		255.4	0.58806		255.4	0.72921		255.4	0.71687
478	0.00331		255.6	0.58444		255.6	0.72769		255.6	0.71464
479	0.00331		255.8	0.58154		255.8	0.72515		255.8	0.71353
480	0.00331		256	0.57864		256	0.72311		256	0.71159
481	0.00306		256.2	0.57526		256.2	0.72133		256.2	0.70992
482	0.00306		256.4	0.57284		256.4	0.71904		256.4	0.70797
483	0.00306		256.6	0.57043		256.6	0.71676		256.6	0.70714
484	0.0028		256.8	0.56777		256.8	0.71498		256.8	0.70686
485	0.0028		257	0.56511		257	0.7132		257	0.70492
486	0.0028		257.2	0.56245		257.2	0.71167		257.2	0.70381
487	0.00255		257.4	0.5598		257.4	0.71014		257.4	0.70214
488	0.00255		257.6	0.55714		257.6	0.7076		257.6	0.70103
489	0.00229		257.8	0.55448		257.8	0.70582		257.8	0.69881
490	0.00229		258	0.55158		258	0.70379		258	0.69825
491	0.00229		258.2	0.54917		258.2	0.7015		258.2	0.69686
492	0.00204		258.4	0.54651		258.4	0.69947		258.4	0.69603
493	0.00204		258.6	0.54409		258.6	0.69819		258.6	0.69464
494	0.00204		258.8	0.54168		258.8	0.69641		258.8	0.69325
495	0.00178		259	0.53974		259	0.69464		259	0.69186
496	0.00178		259.2	0.53757		259.2	0.69336		259.2	0.69047
497	0.00178		259.4	0.53588		259.4	0.69184		259.4	0.68991
498	0.00153		259.6	0.53419		259.6	0.69057		259.6	0.68908
499	0.00153		259.8	0.53225		259.8	0.68853		259.8	0.68769
500	0.00127		260	0.53008		260	0.68675		260	0.68602
501	0.00127		260.2	0.52791		260.2	0.68472		260.2	0.68491
502	0.00127		260.4	0.52549		260.4	0.68268		260.4	0.68436
503	0.00102		260.6	0.52331		260.6	0.68091		260.6	0.68241
504	0.00102		260.8	0.52162		260.8	0.67938		260.8	0.68186
505	0.00102		261	0.51993		261	0.6776		261	0.6813
506	0.000763943		261.2	0.51848		261.2	0.67582		261.2	0.68047
507	0.000763943		261.4	0.51655		261.4	0.67455		261.4	0.67824
508	0.000763943		261.6	0.51462		261.6	0.67251		261.6	0.67769
509	0.000509295		261.8	0.51293		261.8	0.67073		261.8	0.67658
510	0.000509295		262	0.51123		262	0.66921		262	0.67519
511	0.000509295		262.2	0.50954		262.2	0.66743		262.2	0.6738
512	0.000509295		262.4	0.50761		262.4	0.6659		262.4	0.67269
513	0.000254648		262.6	0.50592		262.6	0.66489		262.6	0.67046
514	0.000254648		262.8	0.50423		262.8	0.66311		262.8	0.66824
515	0.000254648		263	0.5023		263	0.66184		263	0.66713
516	0.000254648		263.2	0.5006		263.2	0.66056		263.2	0.6663
517	0		263.4	0.49891		263.4	0.65878		263.4	0.66463
518	0		263.6	0.49722		263.6	0.657		263.6	0.66407
519	0		263.8	0.49577		263.8	0.65599		263.8	0.66435
520	0		264	0.49432		264	0.65421		264	0.66352
521	-0.000254648		264.2	0.49287		264.2	0.65268		264.2	0.66268
522	-0.000254648		264.4	0.49166		264.4	0.65141		264.4	0.66268
523	-0.000254648		264.6	0.49022		264.6	0.65014		264.6	0.66213
524	-0.000254648		264.8	0.48852		264.8	0.64861		264.8	0.66046
525	-0.000509295		265	0.48707		265	0.64734		265	0.65907
526	-0.000509295		265.2	0.48611		265.2	0.64683		265.2	0.65796
527	-0.000509295		265.4	0.48466		265.4	0.64531		265.4	0.65657
528	-0.000509295		265.6	0.48321		265.6	0.64378		265.6	0.65574
529	-0.000509295		265.8	0.48176		265.8	0.64251		265.8	0.65518
530	-0.000509295		266	0.48055		266	0.64124		266	0.65379
531	-0.000763943		266.2	0.47838		266.2	0.63946		266.2	0.65296
532	-0.000763943		266.4	0.47693		266.4	0.6387		266.4	0.65213
533	-0.000763943		266.6	0.47548		266.6	0.63743		266.6	0.65129
534	-0.000763943		266.8	0.47403		266.8	0.63641		266.8	0.65046
535	-0.000763943		267	0.47282		267	0.63488		267	0.65046
536	-0.000509295		267.2	0.47137		267.2	0.63336		267.2	0.6499
537	0		267.4	0.4704		267.4	0.63209		267.4	0.64907
538	0		267.6	0.4692		267.6	0.63082		267.6	0.64796
539	0		267.8	0.46775		267.8	0.6298		267.8	0.64657
540	0		268	0.46654		268	0.62904		268	0.64518
541	-0.000254648		268.2	0.46533		268.2	0.62802		268.2	0.64407
542	-0.000254648		268.4	0.46364		268.4	0.62751		268.4	0.64296
543	-0.000254648		268.6	0.46219		268.6	0.62624		268.6	0.64184
544	-0.000254648		268.8	0.46098		268.8	0.62471		268.8	0.64157
545	-0.000254648		269	0.45953		269	0.62344		269	0.64101
546	-0.000254648		269.2	0.45832		269.2	0.62243		269.2	0.64018
547	-0.000254648		269.4	0.45712		269.4	0.62039		269.4	0.63934
548	-0.000254648		269.6	0.45615		269.6	0.61963		269.6	0.63879
549	-0.000254648		269.8	0.45494		269.8	0.61836		269.8	0.63768
550	-0.000254648		270	0.45397		270	0.61709		270	0.63712
551	-0.000254648		270.2	0.45277		270.2	0.61581		270.2	0.63629
552	-0.000254648		270.4	0.4518		270.4	0.61505		270.4	0.63545
553	-0.000254648		270.6	0.45059		270.6	0.61353		270.6	0.63434
554	-0.000254648		270.8	0.44938		270.8	0.61251		270.8	0.63351
555	-0.000254648		271	0.44842		271	0.61175		271	0.63184
556	-0.000254648		271.2	0.44721		271.2	0.61073		271.2	0.63101
557	-0.000254648		271.4	0.446		271.4	0.60997		271.4	0.63018
558	-0.000254648		271.6	0.44479		271.6	0.6092		271.6	0.62906
559	-0.000254648		271.8	0.44359		271.8	0.60793		271.8	0.62823
560	-0.000254648		272	0.44262		272	0.60692		272	0.62823
561	-0.000254648		272.2	0.44165		272.2	0.60615		272.2	0.62712
562	-0.000254648		272.4	0.44069		272.4	0.60463		272.4	0.62629
563	-0.000254648		272.6	0.43972		272.6	0.60361		272.6	0.62573
564	-0.000254648		272.8	0.43875		272.8	0.60285		272.8	0.62462
565	-0.000509295		273	0.43755		273	0.60183		273	0.62267
566	-0.000254648		273.2	0.43658		273.2	0.60081		273.2	0.62267
567	-0.000254648		273.4	0.43561		273.4	0.5998		273.4	0.62184
568	-0.000254648		273.6	0.43465		273.6	0.59903		273.6	0.62045
569	-0.000254648		273.8	0.43368		273.8	0.59802		273.8	0.61962
570	-0.000254648		274	0.43271		274	0.59725		274	0.61934
571	-0.000254648		274.2	0.43151		274.2	0.59624		274.2	0.61823
572	-0.000254648		274.4	0.43102		274.4	0.59522		274.4	0.61767
573	-0.000254648		274.6	0.43006		274.6	0.59446		274.6	0.61656
574	-0.000254648		274.8	0.42909		274.8	0.59369		274.8	0.616
575	-0.000254648		275	0.42836		275	0.59319		275	0.61545
576	-0.000254648		275.2	0.4274		275.2	0.59217		275.2	0.61378
577	-0.000254648		275.4	0.42643		275.4	0.59141		275.4	0.61323
578	-0.000254648		275.6	0.42547		275.6	0.59064		275.6	0.61211
579	-0.000254648		275.8	0.4245		275.8	0.58937		275.8	0.61128
580	-0.000254648		276	0.42377		276	0.58861		276	0.61045
581	-0.000254648		276.2	0.42281		276.2	0.5881		276.2	0.60989
582	-0.000254648		276.4	0.42208		276.4	0.58708		276.4	0.60906
583	-0.000254648		276.6	0.42136		276.6	0.58658		276.6	0.6085
584	-0.000254648		276.8	0.42063		276.8	0.58607		276.8	0.60822
585	-0.000254648		277	0.41991		277	0.5853		277	0.60711
586	-0.000254648		277.2	0.41894		277.2	0.58429		277.2	0.60628
587	-0.000254648		277.4	0.41822		277.4	0.58352		277.4	0.606
588	-0.000254648		277.6	0.41749		277.6	0.58276		277.6	0.60517
589	-0.000254648		277.8	0.41701		277.8	0.58225		277.8	0.60378
590	-0.000254648		278	0.41628		278	0.58124		278	0.60406
591	-0.000254648		278.2	0.4158		278.2	0.58073		278.2	0.60322
592	-0.000254648		278.4	0.41508		278.4	0.57996		278.4	0.60183
593	-0.000254648		278.6	0.41459		278.6	0.5792		278.6	0.601
594	0		278.8	0.41387		278.8	0.57793		278.8	0.60072
595	0		279	0.41314		279	0.57717		279	0.59961
596	0		279.2	0.41242		279.2	0.57691		279.2	0.59878
597	0		279.4	0.41169		279.4	0.5764		279.4	0.59767
598	0		279.6	0.41097		279.6	0.57564		279.6	0.59767
599	0		279.8	0.41049		279.8	0.57513		279.8	0.59655
600	0		280	0.41		280	0.57513		280	0.59572
			280.2	0.40952		280.2	0.57437		280.2	0.59517
			280.4	0.40904		280.4	0.57386		280.4	0.59489
			280.6	0.40855		280.6	0.57361		280.6	0.59322
			280.8	0.40807		280.8	0.5731		280.8	0.59322
			281	0.40759		281	0.57208		281	0.59266
			281.2	0.40734		281.2	0.57183		281.2	0.59183
			281.4	0.40662		281.4	0.57132		281.4	0.59128
			281.6	0.40614		281.6	0.57056		281.6	0.59128
			281.8	0.40565		281.8	0.5703		281.8	0.59016
			282	0.40541		282	0.56979		282	0.58933
			282.2	0.40493		282.2	0.56903		282.2	0.58905
			282.4	0.40445		282.4	0.56827		282.4	0.58822
			282.6	0.4042		282.6	0.56751		282.6	0.58739
			282.8	0.40372		282.8	0.567		282.8	0.58683
			283	0.40348		283	0.56674		283	0.58655
			283.2	0.403		283.2	0.56623		283.2	0.586
			283.4	0.40275		283.4	0.56573		283.4	0.58544
			283.6	0.40251		283.6	0.56547		283.6	0.58488
			283.8	0.40227		283.8	0.56471		283.8	0.58461
			284	0.40179		284	0.56445		284	0.58405
			284.2	0.40155		284.2	0.5642		284.2	0.58377
			284.4	0.40155		284.4	0.56395		284.4	0.58377
			284.6	0.4013		284.6	0.56369		284.6	0.58294
			284.8	0.40106		284.8	0.56344		284.8	0.58266
			285	0.40058		285	0.56318		285	0.58183
			285.2	0.40058		285.2	0.56267		285.2	0.58127
			285.4	0.4001		285.4	0.56242		285.4	0.58044
			285.6	0.39986		285.6	0.56191		285.6	0.57961
			285.8	0.39961		285.8	0.56166		285.8	0.57877
			286	0.39961		286	0.56115		286	0.57822
			286.2	0.39961		286.2	0.56064		286.2	0.57738
			286.4	0.39937		286.4	0.56013		286.4	0.57683
			286.6	0.39937		286.6	0.55988		286.6	0.57599
			286.8	0.39913		286.8	0.55937		286.8	0.57627
			287	0.39889		287	0.55912		287	0.57627
			287.2	0.39865		287.2	0.55886		287.2	0.57599
			287.4	0.39865		287.4	0.55835		287.4	0.57544
			287.6	0.39865		287.6	0.5581		287.6	0.57544
			287.8	0.39865		287.8	0.55759		287.8	0.5746
			288	0.39841		288	0.55759		288	0.57405
			288.2	0.39841		288.2	0.55708		288.2	0.57377
			288.4	0.39816		288.4	0.55683		288.4	0.57377
			288.6	0.39816		288.6	0.55657		288.6	0.57294
			288.8	0.39816		288.8	0.55657		288.8	0.57266
			289	0.39816		289	0.55606		289	0.5721
			289.2	0.39816		289.2	0.55581		289.2	0.57155
			289.4	0.39816		289.4	0.55581		289.4	0.57071
			289.6	0.39816		289.6	0.5553		289.6	0.57016
			289.8	0.39816		289.8	0.55479		289.8	0.5696
			290	0.39792		290	0.55454		290	0.56905
			290.2	0.39816		290.2	0.55454		290.2	0.56821
			290.4	0.39816		290.4	0.55403		290.4	0.56794
			290.6	0.39816		290.6	0.55403		290.6	0.56766
			290.8	0.39841		290.8	0.55378		290.8	0.5671
			291	0.39865		291	0.55327		291	0.56655
			291.2	0.39865		291.2	0.55276		291.2	0.56627
			291.4	0.39865		291.4	0.55276		291.4	0.56599
			291.6	0.39889		291.6	0.5525		291.6	0.56571
			291.8	0.39889		291.8	0.5525		291.8	0.56516
			292	0.39889		292	0.5525		292	0.56543
			292.2	0.39913		292.2	0.55225		292.2	0.56488
			292.4	0.39913		292.4	0.55174		292.4	0.56432
			292.6	0.39913		292.6	0.55149		292.6	0.56377
			292.8	0.39937		292.8	0.55098		292.8	0.56377
			293	0.39937		293	0.55072		293	0.56293
			293.2	0.39937		293.2	0.55047		293.2	0.56266
			293.4	0.39961		293.4	0.55022		293.4	0.56238
			293.6	0.39961		293.6	0.54996		293.6	0.56182
			293.8	0.39986		293.8	0.55022		293.8	0.56154
			294	0.4001		294	0.54996		294	0.56127
			294.2	0.40034		294.2	0.54996		294.2	0.56043
			294.4	0.40034		294.4	0.54971		294.4	0.56043
			294.6	0.40058		294.6	0.54971		294.6	0.56016
			294.8	0.40058		294.8	0.54945		294.8	0.5596
			295	0.40058		295	0.54945		295	0.5596
			295.2	0.40082		295.2	0.5492		295.2	0.55932
			295.4	0.40106		295.4	0.54945		295.4	0.55904
			295.6	0.4013		295.6	0.54945		295.6	0.55849
			295.8	0.40179		295.8	0.54945		295.8	0.55765
			296	0.40179		296	0.5492		296	0.5571
			296.2	0.40179		296.2	0.5492		296.2	0.55682
			296.4	0.40203		296.4	0.54894		296.4	0.55627
			296.6	0.40203		296.6	0.54894		296.6	0.55627
			296.8	0.40203		296.8	0.54894		296.8	0.55627
			297	0.40227		297	0.5492		297	0.55599
			297.2	0.40227		297.2	0.54894		297.2	0.55571
			297.4	0.40251		297.4	0.5492		297.4	0.55543
			297.6	0.40275		297.6	0.5492		297.6	0.55488
			297.8	0.403		297.8	0.54894		297.8	0.5546
			298	0.403		298	0.54869		298	0.55404
			298.2	0.40324		298.2	0.54869		298.2	0.55376
			298.4	0.40348		298.4	0.54869		298.4	0.55349
			298.6	0.40348		298.6	0.54844		298.6	0.55376
			298.8	0.40372		298.8	0.54844		298.8	0.55321
			299	0.40372		299	0.54869		299	0.55293
			299.2	0.40396		299.2	0.54844		299.2	0.55265
			299.4	0.40396		299.4	0.54844		299.4	0.5521
			299.6	0.40396		299.6	0.54844		299.6	0.55182
			299.8	0.40396		299.8	0.54869		299.8	0.55154
			300	0.40372		300	0.54869		300	0.55182
			300.2	0.40396		300.2	0.54869		300.2	0.55154
			300.4	0.4042		300.4	0.5492		300.4	0.55154
			300.6	0.40445		300.6	0.54971		300.6	0.55099
			300.8	0.40445		300.8	0.54945		300.8	0.55071
			301	0.40469		301	0.54945		301	0.55015
			301.2	0.40469		301.2	0.54971		301.2	0.5496
			301.4	0.40469		301.4	0.54971		301.4	0.54932
			301.6	0.40493		301.6	0.54945		301.6	0.5496
			301.8	0.40493		301.8	0.54971		301.8	0.54904
			302	0.40493		302	0.55022		302	0.54876
			302.2	0.40493		302.2	0.54996		302.2	0.54904
			302.4	0.40493		302.4	0.55022		302.4	0.54904
			302.6	0.40493		302.6	0.55047		302.6	0.54849
			302.8	0.40493		302.8	0.55072		302.8	0.54793
			303	0.40469		303	0.55047		303	0.54793
			303.2	0.40469		303.2	0.55072		303.2	0.54793
			303.4	0.40445		303.4	0.55098		303.4	0.54737
			303.6	0.40445		303.6	0.55098		303.6	0.5471
			303.8	0.40469		303.8	0.55123		303.8	0.54765
			304	0.40469		304	0.55149		304	0.54737
			304.2	0.40469		304.2	0.552		304.2	0.54682
			304.4	0.40469		304.4	0.55276		304.4	0.54626
			304.6	0.40469		304.6	0.55301		304.6	0.54654
			304.8	0.40445		304.8	0.55327		304.8	0.54626
			305	0.40445		305	0.55352		305	0.54598
			305.2	0.40445		305.2	0.55378		305.2	0.54626
			305.4	0.40445		305.4	0.55352		305.4	0.54626
			305.6	0.40445		305.6	0.55378		305.6	0.54598
			305.8	0.40469		305.8	0.55428		305.8	0.54598
			306	0.40445		306	0.55454		306	0.54571
			306.2	0.40445		306.2	0.55454		306.2	0.54571
			306.4	0.40445		306.4	0.55479		306.4	0.54571
			306.6	0.40445		306.6	0.5553		306.6	0.54571
			306.8	0.4042		306.8	0.55556		306.8	0.54571
			307	0.40445		307	0.55581		307	0.54571
			307.2	0.40445		307.2	0.55632		307.2	0.54598
			307.4	0.40445		307.4	0.55657		307.4	0.54598
			307.6	0.40469		307.6	0.55632		307.6	0.54571
			307.8	0.40469		307.8	0.55683		307.8	0.54543
			308	0.40469		308	0.55708		308	0.54515
			308.2	0.40469		308.2	0.55759		308.2	0.54487
			308.4	0.40469		308.4	0.55784		308.4	0.54487
			308.6	0.40469		308.6	0.5581		308.6	0.54487
			308.8	0.40469		308.8	0.55835		308.8	0.54515
			309	0.40469		309	0.55912		309	0.54515
			309.2	0.40469		309.2	0.55937		309.2	0.54515
			309.4	0.40493		309.4	0.55988		309.4	0.54543
			309.6	0.40493		309.6	0.56039		309.6	0.54515
			309.8	0.40493		309.8	0.56089		309.8	0.54543
			310	0.40493		310	0.56089		310	0.54598
			310.2	0.40517		310.2	0.5614		310.2	0.54626
			310.4	0.40517		310.4	0.5614		310.4	0.54654
			310.6	0.40541		310.6	0.56191		310.6	0.54626
			310.8	0.40565		310.8	0.56217		310.8	0.54598
			311	0.4059		311	0.56293		311	0.54543
			311.2	0.4059		311.2	0.56344		311.2	0.54543
			311.4	0.40614		311.4	0.56395		311.4	0.54515
			311.6	0.40638		311.6	0.56471		311.6	0.54598
			311.8	0.40662		311.8	0.56496		311.8	0.54571
			312	0.40662		312	0.56471		312	0.54571
			312.2	0.40686		312.2	0.56471		312.2	0.54598
			312.4	0.4071		312.4	0.56573		312.4	0.54598
			312.6	0.4071		312.6	0.56573		312.6	0.54598
			312.8	0.40734		312.8	0.56598		312.8	0.54626
			313	0.40783		313	0.56674		313	0.5471
			313.2	0.40855		313.2	0.56751		313.2	0.54682
			313.4	0.40879		313.4	0.56801		313.4	0.5471
			313.6	0.40952		313.6	0.56903		313.6	0.54737
			313.8	0.40976		313.8	0.56979		313.8	0.54737
			314	0.41		314	0.57056		314	0.54682
			314.2	0.41		314.2	0.57107		314.2	0.5471
			314.4	0.41049		314.4	0.57183		314.4	0.5471
			314.6	0.41024		314.6	0.57259		314.6	0.54654
			314.8	0.41073		314.8	0.57335		314.8	0.54682
			315	0.41121		315	0.57361		315	0.5471
			315.2	0.41169		315.2	0.57361		315.2	0.54737
			315.4	0.41218		315.4	0.57361		315.4	0.5471
			315.6	0.4129		315.6	0.57386		315.6	0.54737
			315.8	0.41338		315.8	0.57412		315.8	0.54765
			316	0.41387		316	0.57488		316	0.54793
			316.2	0.41459		316.2	0.57539		316.2	0.54821
			316.4	0.41483		316.4	0.5759		316.4	0.54849
			316.6	0.41508		316.6	0.57564		316.6	0.54876
			316.8	0.41532		316.8	0.57615		316.8	0.54849
			317	0.41604		317	0.5764		317	0.54849
			317.2	0.41604		317.2	0.57691		317.2	0.54793
			317.4	0.41653		317.4	0.57717		317.4	0.54821
			317.6	0.41725		317.6	0.57818		317.6	0.54876
			317.8	0.41798		317.8	0.57869		317.8	0.54932
			318	0.41846		318	0.5792		318	0.5496
			318.2	0.41942		318.2	0.57996		318.2	0.55043
			318.4	0.41991		318.4	0.58047		318.4	0.55043
			318.6	0.42039		318.6	0.58098		318.6	0.55099
			318.8	0.42087		318.8	0.58149		318.8	0.55126
			319	0.42136		319	0.58149		319	0.55126
			319.2	0.42184		319.2	0.58124		319.2	0.55126
			319.4	0.42257		319.4	0.58251		319.4	0.55126
			319.6	0.42329		319.6	0.58251		319.6	0.55126
			319.8	0.42402		319.8	0.58302		319.8	0.55182
			320	0.4245		320	0.58352		320	0.5521
			320.2	0.42498		320.2	0.5848		320.2	0.55238
			320.4	0.42547		320.4	0.5853		320.4	0.5521
			320.6	0.42619		320.6	0.58581		320.6	0.55238
			320.8	0.42667		320.8	0.58632		320.8	0.55182
			321	0.42764		321	0.58658		321	0.5521
			321.2	0.42861		321.2	0.58658		321.2	0.55182
			321.4	0.42933		321.4	0.58632		321.4	0.5521
			321.6	0.43006		321.6	0.58734		321.6	0.55238
			321.8	0.43078		321.8	0.58785		321.8	0.55293
			322	0.43151		322	0.58835		322	0.55265
			322.2	0.43199		322.2	0.58912		322.2	0.55321
			322.4	0.43295		322.4	0.58988		322.4	0.55376
			322.6	0.43368		322.6	0.59013		322.6	0.55376
			322.8	0.43465		322.8	0.59064		322.8	0.55376
			323	0.43561		323	0.59141		323	0.5546
			323.2	0.43658		323.2	0.59191		323.2	0.55488
			323.4	0.4373		323.4	0.59242		323.4	0.55488
			323.6	0.43827		323.6	0.59268		323.6	0.55543
			323.8	0.43899		323.8	0.59268		323.8	0.55571
			324	0.43996		324	0.59319		324	0.55571
			324.2	0.44093		324.2	0.59319		324.2	0.55571
			324.4	0.44189		324.4	0.59319		324.4	0.55627
			324.6	0.44286		324.6	0.59369		324.6	0.55571
			324.8	0.44383		324.8	0.59471		324.8	0.55571
			325	0.44479		325	0.59522		325	0.55654
			325.2	0.44528		325.2	0.59573		325.2	0.55682
			325.4	0.44624		325.4	0.59675		325.4	0.55682
			325.6	0.44721		325.6	0.59751		325.6	0.55765
			325.8	0.44842		325.8	0.59776		325.8	0.55793
			326	0.44938		326	0.59827		326	0.5571
			326.2	0.45083		326.2	0.59853		326.2	0.55765
			326.4	0.45204		326.4	0.59827		326.4	0.55793
			326.6	0.45325		326.6	0.59903		326.6	0.55793
			326.8	0.45446		326.8	0.5998		326.8	0.55793
			327	0.45567		327	0.60005		327	0.55877
			327.2	0.45687		327.2	0.60031		327.2	0.55877
			327.4	0.45832		327.4	0.60056		327.4	0.55904
			327.6	0.45905		327.6	0.60056		327.6	0.55932
			327.8	0.46001		327.8	0.60056		327.8	0.55988
			328	0.46122		328	0.60081		328	0.56016
			328.2	0.46195		328.2	0.60132		328.2	0.56127
			328.4	0.46316		328.4	0.60208		328.4	0.56127
			328.6	0.4646		328.6	0.60259		328.6	0.56154
			328.8	0.46605		328.8	0.60336		328.8	0.56182
			329	0.4675		329	0.60412		329	0.56182
			329.2	0.46895		329.2	0.60463		329.2	0.56127
			329.4	0.46992		329.4	0.60488		329.4	0.56127
			329.6	0.47089		329.6	0.60539		329.6	0.56182
			329.8	0.47185		329.8	0.60514		329.8	0.5621
			330	0.47282		330	0.60514		330	0.56266
			330.2	0.47403		330.2	0.60514		330.2	0.56293
			330.4	0.47548		330.4	0.60539		330.4	0.56377
			330.6	0.47693		330.6	0.60564		330.6	0.56377
			330.8	0.47838		330.8	0.60615		330.8	0.56432
			331	0.47934		331	0.60615		331	0.56405
			331.2	0.48055		331.2	0.60717		331.2	0.56432
			331.4	0.48152		331.4	0.60768		331.4	0.56432
			331.6	0.48297		331.6	0.60793		331.6	0.5646
			331.8	0.48393		331.8	0.60793		331.8	0.5646
			332	0.48562		332	0.60844		332	0.56488
			332.2	0.48683		332.2	0.60819		332.2	0.56488
			332.4	0.48804		332.4	0.60819		332.4	0.5646
			332.6	0.48925		332.6	0.60844		332.6	0.56432
			332.8	0.49046		332.8	0.6087		332.8	0.5646
			333	0.49166		333	0.60895		333	0.56488
			333.2	0.49311		333.2	0.60946		333.2	0.56516
			333.4	0.49456		333.4	0.60946		333.4	0.56488
			333.6	0.49601		333.6	0.60946		333.6	0.56543
			333.8	0.49746		333.8	0.60971		333.8	0.56599
			334	0.49891		334	0.61022		334	0.56627
			334.2	0.50036		334.2	0.61048		334.2	0.56627
			334.4	0.50181		334.4	0.61073		334.4	0.56738
			334.6	0.50326		334.6	0.61098		334.6	0.5671
			334.8	0.50423		334.8	0.61149		334.8	0.56655
			335	0.50544		335	0.61124		335	0.56682
			335.2	0.50664		335.2	0.61149		335.2	0.56738
			335.4	0.50809		335.4	0.61175		335.4	0.5671
			335.6	0.50954		335.6	0.612		335.6	0.5671
			335.8	0.51099		335.8	0.612		335.8	0.56766
			336	0.51244		336	0.612		336	0.56766
			336.2	0.51389		336.2	0.612		336.2	0.56766
			336.4	0.51486		336.4	0.61175		336.4	0.56821
			336.6	0.51583		336.6	0.61226		336.6	0.56821
			336.8	0.51752		336.8	0.61175		336.8	0.56849
			337	0.51897		337	0.612		337	0.56877
			337.2	0.52017		337.2	0.61226		337.2	0.56877
			337.4	0.52187		337.4	0.61251		337.4	0.56849
			337.6	0.52331		337.6	0.61226		337.6	0.56877
			337.8	0.52428		337.8	0.61276		337.8	0.56905
			338	0.52549		338	0.61226		338	0.5696
			338.2	0.52694		338.2	0.612		338.2	0.56932
			338.4	0.52815		338.4	0.61149		338.4	0.56932
			338.6	0.5296		338.6	0.61149		338.6	0.5696
			338.8	0.53129		338.8	0.61073		338.8	0.56905
			339	0.53298		339	0.61098		339	0.56821
			339.2	0.53395		339.2	0.61098		339.2	0.56905
			339.4	0.5354		339.4	0.61073		339.4	0.5696
			339.6	0.53588		339.6	0.61048		339.6	0.56988
			339.8	0.5366		339.8	0.61073		339.8	0.57016
			340	0.53781		340	0.60997		340	0.57071
			340.2	0.53926		340.2	0.61048		340.2	0.57016
			340.4	0.54071		340.4	0.61073		340.4	0.56932
			340.6	0.54288		340.6	0.61073		340.6	0.56905
			340.8	0.54385		340.8	0.61073		340.8	0.56932
			341	0.54506		341	0.61124		341	0.56905
			341.2	0.54651		341.2	0.61048		341.2	0.56849
			341.4	0.54748		341.4	0.61048		341.4	0.56849
			341.6	0.54844		341.6	0.61048		341.6	0.56821
			341.8	0.54965		341.8	0.60997		341.8	0.56766
			342	0.55062		342	0.60997		342	0.56794
			342.2	0.55134		342.2	0.61048		342.2	0.56849
			342.4	0.55255		342.4	0.60997		342.4	0.56905
			342.6	0.55376		342.6	0.60946		342.6	0.5696
			342.8	0.55521		342.8	0.60971		342.8	0.57016
			343	0.55617		343	0.60946		343	0.56988
			343.2	0.55714		343.2	0.60895		343.2	0.56988
			343.4	0.55859		343.4	0.6087		343.4	0.56988
			343.6	0.55931		343.6	0.60895		343.6	0.56988
			343.8	0.56052		343.8	0.6087		343.8	0.5696
			344	0.56173		344	0.6087		344	0.57016
			344.2	0.56294		344.2	0.60819		344.2	0.57044
			344.4	0.56342		344.4	0.60819		344.4	0.57016
			344.6	0.56463		344.6	0.60742		344.6	0.5696
			344.8	0.56439		344.8	0.60666		344.8	0.56988
			345	0.56535		345	0.60615		345	0.56988
			345.2	0.56632		345.2	0.6059		345.2	0.56988
			345.4	0.56801		345.4	0.60564		345.4	0.57016
			345.6	0.56849		345.6	0.60539		345.6	0.57044
			345.8	0.56994		345.8	0.60615		345.8	0.57071
			346	0.57115		346	0.60564		346	0.57099
			346.2	0.57212		346.2	0.60539		346.2	0.57099
			346.4	0.57284		346.4	0.60514		346.4	0.57127
			346.6	0.57381		346.6	0.60488		346.6	0.57099
			346.8	0.57502		346.8	0.60386		346.8	0.57071
			347	0.57574		347	0.60361		347	0.57071
			347.2	0.57623		347.2	0.6031		347.2	0.57016
			347.4	0.57695		347.4	0.6031		347.4	0.57016
			347.6	0.57768		347.6	0.6031		347.6	0.57016
			347.8	0.5784		347.8	0.60285		347.8	0.56932
			348	0.57913		348	0.60259		348	0.56877
			348.2	0.57985		348.2	0.60183		348.2	0.56932
			348.4	0.58058		348.4	0.60132		348.4	0.56877
			348.6	0.58106		348.6	0.60031		348.6	0.56877
			348.8	0.58154		348.8	0.60031		348.8	0.56877
			349	0.58202		349	0.59929		349	0.56905
			349.2	0.58178		349.2	0.59929		349.2	0.56877
			349.4	0.58227		349.4	0.59903		349.4	0.56932
			349.6	0.58299		349.6	0.59878		349.6	0.56932
			349.8	0.58323		349.8	0.59827		349.8	0.5696
			350	0.58372		350	0.59827		350	0.56932
			350.2	0.58492		350.2	0.59776		350.2	0.56877
			350.4	0.58565		350.4	0.59725		350.4	0.56877
			350.6	0.58637		350.6	0.59649		350.6	0.56905
			350.8	0.5871		350.8	0.59624		350.8	0.56877
			351	0.5871		351	0.59547		351	0.56877
			351.2	0.58758		351.2	0.59497		351.2	0.56849
			351.4	0.58782		351.4	0.59471		351.4	0.56877
			351.6	0.58806		351.6	0.59446		351.6	0.56849
			351.8	0.58831		351.8	0.59369		351.8	0.56849
			352	0.58879		352	0.59344		352	0.56877
			352.2	0.58903		352.2	0.59344		352.2	0.56877
			352.4	0.58903		352.4	0.59293		352.4	0.56821
			352.6	0.58903		352.6	0.59268		352.6	0.56821
			352.8	0.59024		352.8	0.59242		352.8	0.56794
			353	0.59048		353	0.59191		353	0.56738
			353.2	0.59072		353.2	0.59115		353.2	0.56738
			353.4	0.59048		353.4	0.5909		353.4	0.56738
			353.6	0.59072		353.6	0.59013		353.6	0.5671
			353.8	0.59024		353.8	0.58963		353.8	0.56682
			354	0.58976		354	0.58886		354	0.56655
			354.2	0.59		354.2	0.58861		354.2	0.56627
			354.4	0.59072		354.4	0.5881		354.4	0.56516
			354.6	0.59121		354.6	0.58759		354.6	0.5646
			354.8	0.59145		354.8	0.58708		354.8	0.5646
			355	0.59169		355	0.58683		355	0.56488
			355.2	0.59217		355.2	0.58632		355.2	0.5646
			355.4	0.59266		355.4	0.58581		355.4	0.56571
			355.6	0.59241		355.6	0.5853		355.6	0.56543
			355.8	0.59241		355.8	0.5853		355.8	0.56488
			356	0.59241		356	0.5848		356	0.5646
			356.2	0.59193		356.2	0.58429		356.2	0.56488
			356.4	0.59121		356.4	0.58352		356.4	0.56432
			356.6	0.59145		356.6	0.58327		356.6	0.56432
			356.8	0.59121		356.8	0.58251		356.8	0.5646
			357	0.59072		357	0.58174		357	0.56405
			357.2	0.59024		357.2	0.58149		357.2	0.56349
			357.4	0.59024		357.4	0.58098		357.4	0.56405
			357.6	0.58976		357.6	0.58073		357.6	0.56405
			357.8	0.59024		357.8	0.58073		357.8	0.56405
			358	0.59072		358	0.58022		358	0.56405
			358.2	0.59096		358.2	0.57996		358.2	0.56349
			358.4	0.59096		358.4	0.5792		358.4	0.56293
			358.6	0.59145		358.6	0.57844		358.6	0.56238
			358.8	0.59096		358.8	0.57768		358.8	0.56154
			359	0.59096		359	0.57793		359	0.56154
			359.2	0.59048		359.2	0.57717		359.2	0.56182
			359.4	0.59048		359.4	0.57666		359.4	0.56154
			359.6	0.58976		359.6	0.5764		359.6	0.5621
			359.8	0.58951		359.8	0.57564		359.8	0.56238
			360	0.58903		360	0.57462		360	0.56238
			360.2	0.58927		360.2	0.57437		360.2	0.56154
			360.4	0.58879		360.4	0.57386		360.4	0.56127
			360.6	0.58855		360.6	0.57335		360.6	0.56071
			360.8	0.58831		360.8	0.57259		360.8	0.56071
			361	0.58806		361	0.57208		361	0.55988
			361.2	0.58734		361.2	0.57132		361.2	0.55932
			361.4	0.58686		361.4	0.57081		361.4	0.55904
			361.6	0.58637		361.6	0.57056		361.6	0.55877
			361.8	0.58565		361.8	0.57005		361.8	0.55849
			362	0.58517		362	0.56954		362	0.55849
			362.2	0.58492		362.2	0.56929		362.2	0.55904
			362.4	0.58468		362.4	0.56878		362.4	0.55904
			362.6	0.5842		362.6	0.56827		362.6	0.55904
			362.8	0.58396		362.8	0.56801		362.8	0.55877
			363	0.58372		363	0.56776		363	0.55849
			363.2	0.58347		363.2	0.56725		363.2	0.55793
			363.4	0.58323		363.4	0.56725		363.4	0.55765
			363.6	0.58347		363.6	0.56649		363.6	0.55738
			363.8	0.58323		363.8	0.56573		363.8	0.5571
			364	0.58251		364	0.56522		364	0.55682
			364.2	0.58178		364.2	0.56471		364.2	0.55627
			364.4	0.58178		364.4	0.56395		364.4	0.55627
			364.6	0.58082		364.6	0.56369		364.6	0.55627
			364.8	0.58009		364.8	0.56344		364.8	0.55599
			365	0.58033		365	0.56267		365	0.55571
			365.2	0.57985		365.2	0.56242		365.2	0.55543
			365.4	0.57937		365.4	0.56217		365.4	0.55488
			365.6	0.57913		365.6	0.56166		365.6	0.55488
			365.8	0.57888		365.8	0.56089		365.8	0.55432
			366	0.57768		366	0.56064		366	0.55432
			366.2	0.57743		366.2	0.56013		366.2	0.55404
			366.4	0.57695		366.4	0.55937		366.4	0.55376
			366.6	0.57623		366.6	0.55912		366.6	0.55349
			366.8	0.57598		366.8	0.55886		366.8	0.55321
			367	0.57574		367	0.55861		367	0.55293
			367.2	0.57502		367.2	0.55835		367.2	0.55321
			367.4	0.57429		367.4	0.55784		367.4	0.55265
			367.6	0.57429		367.6	0.55759		367.6	0.55238
			367.8	0.57381		367.8	0.55734		367.8	0.55182
			368	0.57309		368	0.55657		368	0.55099
			368.2	0.5726		368.2	0.55606		368.2	0.55015
			368.4	0.57212		368.4	0.5553		368.4	0.54987
			368.6	0.57115		368.6	0.55454		368.6	0.54932
			368.8	0.57019		368.8	0.55403		368.8	0.54904
			369	0.56994		369	0.55327		369	0.54932
			369.2	0.56922		369.2	0.55276		369.2	0.54932
			369.4	0.56874		369.4	0.5525		369.4	0.54876
			369.6	0.56825		369.6	0.55225		369.6	0.54821
			369.8	0.56753		369.8	0.55174		369.8	0.54849
			370	0.5668		370	0.55149		370	0.54793
			370.2	0.56584		370.2	0.55123		370.2	0.54737
			370.4	0.56535		370.4	0.55047		370.4	0.54682
			370.6	0.56439		370.6	0.55022		370.6	0.54737
			370.8	0.56439		370.8	0.54971		370.8	0.54626
			371	0.56342		371	0.5492		371	0.54626
			371.2	0.56294		371.2	0.54869		371.2	0.54654
			371.4	0.56197		371.4	0.54844		371.4	0.54654
			371.6	0.56173		371.6	0.54793		371.6	0.54598
			371.8	0.56101		371.8	0.54767		371.8	0.54571
			372	0.56028		372	0.54742		372	0.54515
			372.2	0.55956		372.2	0.54717		372.2	0.54432
			372.4	0.55907		372.4	0.54666		372.4	0.54432
			372.6	0.55859		372.6	0.5464		372.6	0.54376
			372.8	0.55762		372.8	0.54589		372.8	0.54348
			373	0.55714		373	0.54539		373	0.54321
			373.2	0.55641		373.2	0.54513		373.2	0.54293
			373.4	0.55617		373.4	0.54462		373.4	0.5421
			373.6	0.55521		373.6	0.54437		373.6	0.54154
			373.8	0.55448		373.8	0.54437		373.8	0.54126
			374	0.554		374	0.54386		374	0.54098
			374.2	0.55352		374.2	0.54335		374.2	0.54098
			374.4	0.55279		374.4	0.54335		374.4	0.54071
			374.6	0.55182		374.6	0.54284		374.6	0.54098
			374.8	0.55086		374.8	0.54233		374.8	0.54098
			375	0.54989		375	0.54157		375	0.54071
			375.2	0.54917		375.2	0.54132		375.2	0.54015
			375.4	0.54844		375.4	0.54106		375.4	0.53987
			375.6	0.5482		375.6	0.54055		375.6	0.53904
			375.8	0.54796		375.8	0.54055		375.8	0.53793
			376	0.54723		376	0.5403		376	0.53737
			376.2	0.54651		376.2	0.54005		376.2	0.53737
			376.4	0.54554		376.4	0.53954		376.4	0.53709
			376.6	0.54458		376.6	0.53928		376.6	0.53709
			376.8	0.54337		376.8	0.53903		376.8	0.53682
			377	0.54264		377	0.53852		377	0.53654
			377.2	0.54192		377.2	0.53827		377.2	0.53598
			377.4	0.54095		377.4	0.53827		377.4	0.53543
			377.6	0.54023		377.6	0.53776		377.6	0.53515
			377.8	0.53926		377.8	0.5375		377.8	0.53515
			378	0.53926		378	0.53699		378	0.53459
			378.2	0.53829		378.2	0.53674		378.2	0.53432
			378.4	0.53733		378.4	0.53623		378.4	0.53348
			378.6	0.5366		378.6	0.53572		378.6	0.53348
			378.8	0.5354		378.8	0.53521		378.8	0.5332
			379	0.53395		379	0.53496		379	0.5332
			379.2	0.53322		379.2	0.53496		379.2	0.53348
			379.4	0.53225		379.4	0.53471		379.4	0.53348
			379.6	0.53153		379.6	0.53471		379.6	0.5332
			379.8	0.53105		379.8	0.53445		379.8	0.53265
			380	0.53032		380	0.53445		380	0.53265
			380.2	0.5296		380.2	0.53369		380.2	0.53209
			380.4	0.52887		380.4	0.53318		380.4	0.53209
			380.6	0.52791		380.6	0.53293		380.6	0.53154
			380.8	0.52694		380.8	0.53267		380.8	0.53126
			381	0.52621		381	0.53267		381	0.5307
			381.2	0.52501		381.2	0.53267		381.2	0.52987
			381.4	0.52452		381.4	0.53216		381.4	0.52931
			381.6	0.5238		381.6	0.53191		381.6	0.52876
			381.8	0.52307		381.8	0.5314		381.8	0.52848
			382	0.52235		382	0.53089		382	0.52792
			382.2	0.52187		382.2	0.53089		382.2	0.52765
			382.4	0.5209		382.4	0.53064		382.4	0.52765
			382.6	0.51993		382.6	0.53013		382.6	0.52709
			382.8	0.51945		382.8	0.53013		382.8	0.52709
			383	0.51872		383	0.52937		383	0.52681
			383.2	0.51752		383.2	0.52886		383.2	0.52654
			383.4	0.51727		383.4	0.52911		383.4	0.5257
			383.6	0.51631		383.6	0.52886		383.6	0.5257
			383.8	0.51558		383.8	0.5286		383.8	0.52515
			384	0.51486		384	0.52835		384	0.52515
			384.2	0.51413		384.2	0.5281		384.2	0.52459
			384.4	0.51341		384.4	0.52733		384.4	0.52403
			384.6	0.51268		384.6	0.52708		384.6	0.52376
			384.8	0.51172		384.8	0.52682		384.8	0.52348
			385	0.51099		385	0.52682		385	0.52265
			385.2	0.51003		385.2	0.52632		385.2	0.52237
			385.4	0.5093		385.4	0.52632		385.4	0.52237
			385.6	0.50882		385.6	0.52606		385.6	0.52209
			385.8	0.50809		385.8	0.52555		385.8	0.52181
			386	0.50737		386	0.5253		386	0.52153
			386.2	0.50664		386.2	0.5253		386.2	0.52153
			386.4	0.50592		386.4	0.52479		386.4	0.52098
			386.6	0.50519		386.6	0.52454		386.6	0.52042
			386.8	0.50447		386.8	0.52428		386.8	0.52014
			387	0.50374		387	0.52403		387	0.51987
			387.2	0.50326		387.2	0.52377		387.2	0.51987
			387.4	0.50254		387.4	0.52352		387.4	0.51931
			387.6	0.50205		387.6	0.52326		387.6	0.51903
			387.8	0.50133		387.8	0.52301		387.8	0.51903
			388	0.50085		388	0.5225		388	0.51848
			388.2	0.50012		388.2	0.52225		388.2	0.51764
			388.4	0.4994		388.4	0.52199		388.4	0.51709
			388.6	0.49867		388.6	0.52174		388.6	0.51737
			388.8	0.49795		388.8	0.52174		388.8	0.51653
			389	0.49722		389	0.52148		389	0.51598
			389.2	0.49674		389.2	0.52123		389.2	0.51598
			389.4	0.49626		389.4	0.52098		389.4	0.51542
			389.6	0.49601		389.6	0.52072		389.6	0.51459
			389.8	0.49553		389.8	0.52047		389.8	0.51487
			390	0.49505		390	0.52021		390	0.51459
			390.2	0.49432		390.2	0.51971		390.2	0.51431
			390.4	0.49384		390.4	0.51945		390.4	0.51431
			390.6	0.49311		390.6	0.5192		390.6	0.51375
			390.8	0.49287		390.8	0.5192		390.8	0.51292
			391	0.49239		391	0.51894		391	0.51236
			391.2	0.49215		391.2	0.51869		391.2	0.51181
			391.4	0.49166		391.4	0.51843		391.4	0.51153
			391.6	0.49094		391.6	0.51793		391.6	0.51125
			391.8	0.49046		391.8	0.51742		391.8	0.51098
			392	0.48997		392	0.51716		392	0.51098
			392.2	0.48973		392.2	0.51691		392.2	0.51042
			392.4	0.48925		392.4	0.51665		392.4	0.50986
			392.6	0.48877		392.6	0.5164		392.6	0.50931
			392.8	0.48852		392.8	0.51615		392.8	0.50903
			393	0.48804		393	0.51615		393	0.50903
			393.2	0.48756		393.2	0.51564		393.2	0.50847
			393.4	0.48707		393.4	0.51564		393.4	0.50792
			393.6	0.48683		393.6	0.51538		393.6	0.50764
			393.8	0.48611		393.8	0.51513		393.8	0.50709
			394	0.48538		394	0.51487		394	0.50625
			394.2	0.4849		394.2	0.51462		394.2	0.50597
			394.4	0.48442		394.4	0.51437		394.4	0.5057
			394.6	0.48369		394.6	0.51386		394.6	0.50514
			394.8	0.48345		394.8	0.5136		394.8	0.50514
			395	0.48297		395	0.51335		395	0.50458
			395.2	0.48273		395.2	0.51309		395.2	0.50431
			395.4	0.48224		395.4	0.51284		395.4	0.50403
			395.6	0.48176		395.6	0.51284		395.6	0.50375
			395.8	0.48128		395.8	0.51284		395.8	0.50347
			396	0.48103		396	0.51259		396	0.5032
			396.2	0.48079		396.2	0.51259		396.2	0.50292
			396.4	0.48007		396.4	0.51208		396.4	0.50236
			396.6	0.47958		396.6	0.51182		396.6	0.50181
			396.8	0.4791		396.8	0.51106		396.8	0.50097
			397	0.47862		397	0.51081		397	0.50042
			397.2	0.47765		397.2	0.5103		397.2	0.49986
			397.4	0.47765		397.4	0.51004		397.4	0.49986
			397.6	0.47741		397.6	0.50979		397.6	0.49958
			397.8	0.47693		397.8	0.50979		397.8	0.49931
			398	0.47644		398	0.50953		398	0.49903
			398.2	0.4762		398.2	0.50903		398.2	0.49847
			398.4	0.47548		398.4	0.50928		398.4	0.49736
			398.6	0.47524		398.6	0.50928		398.6	0.49653
			398.8	0.47499		398.8	0.50877		398.8	0.49597
			399	0.47451		399	0.50852		399	0.49542
			399.2	0.47427		399.2	0.50852		399.2	0.49486
			399.4	0.47403		399.4	0.50826		399.4	0.4943
			399.6	0.4733		399.6	0.50775		399.6	0.4943
			399.8	0.47282		399.8	0.5075		399.8	0.49347
			400	0.47258		400	0.50725		400	0.49319
			400.2	0.47209		400.2	0.50674		400.2	0.49208
			400.4	0.47161		400.4	0.50674		400.4	0.49236
			400.6	0.47137		400.6	0.50674		400.6	0.49125
			400.8	0.47113		400.8	0.50674		400.8	0.49097
			401	0.47065		401	0.50648		401	0.49069
			401.2	0.46992		401.2	0.50648		401.2	0.49069
			401.4	0.46968		401.4	0.50598		401.4	0.49014
			401.6	0.4692		401.6	0.50598		401.6	0.48958
			401.8	0.46895		401.8	0.50572		401.8	0.48902
			402	0.46847		402	0.50547		402	0.48875
			402.2	0.46823		402.2	0.50521		402.2	0.48819
			402.4	0.46775		402.4	0.50521		402.4	0.48736
			402.6	0.4675		402.6	0.5047		402.6	0.48708
			402.8	0.46702		402.8	0.5047		402.8	0.48652
			403	0.46678		403	0.50445		403	0.48597
			403.2	0.4663		403.2	0.50445		403.2	0.48569
			403.4	0.46581		403.4	0.5042		403.4	0.48513
			403.6	0.46557		403.6	0.50394		403.6	0.48458
			403.8	0.46509		403.8	0.50394		403.8	0.4843
			404	0.4646		404	0.50394		404	0.48402
			404.2	0.46412		404.2	0.50369		404.2	0.48375
			404.4	0.46364		404.4	0.50343		404.4	0.48319
			404.6	0.4634		404.6	0.50343		404.6	0.48291
			404.8	0.46316		404.8	0.50318		404.8	0.48263
			405	0.46267		405	0.50318		405	0.48208
			405.2	0.46243		405.2	0.50292		405.2	0.48152
			405.4	0.46219		405.4	0.50292		405.4	0.48124
			405.6	0.46171		405.6	0.50292		405.6	0.48069
			405.8	0.46122		405.8	0.50267		405.8	0.47986
			406	0.46074		406	0.50216		406	0.47958
			406.2	0.46026		406.2	0.50216		406.2	0.47902
			406.4	0.45977		406.4	0.50216		406.4	0.47874
			406.6	0.45953		406.6	0.50191		406.6	0.47819
			406.8	0.45881		406.8	0.50165		406.8	0.47791
			407	0.45808		407	0.50165		407	0.47763
			407.2	0.4576		407.2	0.5014		407.2	0.47708
			407.4	0.45712		407.4	0.5014		407.4	0.4768
			407.6	0.45639		407.6	0.5014		407.6	0.47652
			407.8	0.45591		407.8	0.5014		407.8	0.47652
			408	0.45542		408	0.50114		408	0.47569
			408.2	0.45494		408.2	0.50114		408.2	0.47541
			408.4	0.45446		408.4	0.50114		408.4	0.47485
			408.6	0.45373		408.6	0.50089		408.6	0.4743
			408.8	0.45301		408.8	0.50064		408.8	0.47402
			409	0.45252		409	0.50064		409	0.47374
			409.2	0.4518		409.2	0.50013		409.2	0.47319
			409.4	0.45108		409.4	0.50013		409.4	0.47263
			409.6	0.45035		409.6	0.49987		409.6	0.47235
			409.8	0.44963		409.8	0.49962		409.8	0.47208
			410	0.44914		410	0.49936		410	0.47152
			410.2	0.44842		410.2	0.49936		410.2	0.47124
			410.4	0.44793		410.4	0.49936		410.4	0.47069
			410.6	0.44721		410.6	0.49911		410.6	0.47013
			410.8	0.44624		410.8	0.49911		410.8	0.46985
			411	0.44552		411	0.49911		411	0.4693
			411.2	0.44455		411.2	0.49886		411.2	0.46874
			411.4	0.44383		411.4	0.4986		411.4	0.46874
			411.6	0.4431		411.6	0.49835		411.6	0.46846
			411.8	0.44238		411.8	0.49809		411.8	0.46791
			412	0.44165		412	0.49809		412	0.46763
			412.2	0.44069		412.2	0.49784		412.2	0.46735
			412.4	0.43972		412.4	0.49733		412.4	0.4668
			412.6	0.43899		412.6	0.49733		412.6	0.46624
			412.8	0.43827		412.8	0.49733		412.8	0.46624
			413	0.43755		413	0.49708		413	0.46568
			413.2	0.43658		413.2	0.49682		413.2	0.46541
			413.4	0.43585		413.4	0.49657		413.4	0.46513
			413.6	0.43513		413.6	0.49657		413.6	0.46513
			413.8	0.43416		413.8	0.49631		413.8	0.46485
			414	0.4332		414	0.4958		414	0.46457
			414.2	0.43223		414.2	0.4958		414.2	0.4643
			414.4	0.43151		414.4	0.49555		414.4	0.46374
			414.6	0.43054		414.6	0.49504		414.6	0.46318
			414.8	0.42981		414.8	0.49504		414.8	0.46263
			415	0.42861		415	0.49479		415	0.46235
			415.2	0.42788		415.2	0.49453		415.2	0.46235
			415.4	0.42716		415.4	0.49428		415.4	0.46179
			415.6	0.42619		415.6	0.49377		415.6	0.46179
			415.8	0.42547		415.8	0.49377		415.8	0.46152
			416	0.42474		416	0.49352		416	0.46096
			416.2	0.42377		416.2	0.49352		416.2	0.46096
			416.4	0.42305		416.4	0.49326		416.4	0.46068
			416.6	0.42257		416.6	0.49301		416.6	0.46013
			416.8	0.42184		416.8	0.49275		416.8	0.45985
			417	0.42112		417	0.49225		417	0.45957
			417.2	0.42039		417.2	0.49199		417.2	0.45929
			417.4	0.41991		417.4	0.49199		417.4	0.45902
			417.6	0.41918		417.6	0.49148		417.6	0.45902
			417.8	0.41846		417.8	0.49148		417.8	0.45846
			418	0.41798		418	0.49123		418	0.45846
			418.2	0.41749		418.2	0.49097		418.2	0.45818
			418.4	0.41677		418.4	0.49072		418.4	0.4579
			418.6	0.41628		418.6	0.49047		418.6	0.45763
			418.8	0.4158		418.8	0.49021		418.8	0.45735
			419	0.41532		419	0.4897		419	0.45679
			419.2	0.41459		419.2	0.48919		419.2	0.45679
			419.4	0.41411		419.4	0.48894		419.4	0.45624
			419.6	0.41363		419.6	0.48843		419.6	0.45596
			419.8	0.41338		419.8	0.48818		419.8	0.45568
			420	0.4129		420	0.48792		420	0.45568
			420.2	0.41266		420.2	0.48741		420.2	0.4554
			420.4	0.41242		420.4	0.48716		420.4	0.45568
			420.6	0.41218		420.6	0.48665		420.6	0.4554
			420.8	0.41194		420.8	0.48614		420.8	0.4554
			421	0.41169		421	0.48589		421	0.45485
			421.2	0.41145		421.2	0.48563		421.2	0.45457
			421.4	0.41121		421.4	0.48513		421.4	0.45429
			421.6	0.41097		421.6	0.48487		421.6	0.45402
			421.8	0.41097		421.8	0.48411		421.8	0.45374
			422	0.41097		422	0.48385		422	0.45346
			422.2	0.41097		422.2	0.48335		422.2	0.45318
			422.4	0.41097		422.4	0.48284		422.4	0.45263
			422.6	0.41097		422.6	0.48207		422.6	0.45263
			422.8	0.41097		422.8	0.48182		422.8	0.45207
			423	0.41097		423	0.48106		423	0.45151
			423.2	0.41121		423.2	0.48055		423.2	0.45151
			423.4	0.41145		423.4	0.48004		423.4	0.45124
			423.6	0.41145		423.6	0.47928		423.6	0.45096
			423.8	0.41169		423.8	0.47877		423.8	0.45068
			424	0.41169		424	0.47852		424	0.45096
			424.2	0.41194		424.2	0.47801		424.2	0.4504
			424.4	0.41242		424.4	0.47724		424.4	0.4504
			424.6	0.41266		424.6	0.47674		424.6	0.45013
			424.8	0.4129		424.8	0.47597		424.8	0.44985
			425	0.41314		425	0.47546		425	0.44985
			425.2	0.41338		425.2	0.47496		425.2	0.44957
			425.4	0.41338		425.4	0.47419		425.4	0.44929
			425.6	0.41387		425.6	0.47368		425.6	0.44901
			425.8	0.41411		425.8	0.47318		425.8	0.44901
			426	0.41459		426	0.47241		426	0.44846
			426.2	0.41508		426.2	0.47165		426.2	0.44818
			426.4	0.41556		426.4	0.47089		426.4	0.44818
			426.6	0.4158		426.6	0.46987		426.6	0.44762
			426.8	0.41604		426.8	0.46911		426.8	0.44735
			427	0.41653		427	0.46809		427	0.44707
			427.2	0.41677		427.2	0.46733		427.2	0.44679
			427.4	0.41725		427.4	0.46631		427.4	0.44651
			427.6	0.41773		427.6	0.46555		427.6	0.44651
			427.8	0.41822		427.8	0.46479		427.8	0.44624
			428	0.41846		428	0.46402		428	0.44624
			428.2	0.4187		428.2	0.46326		428.2	0.44624
			428.4	0.41918		428.4	0.4625		428.4	0.44596
			428.6	0.41942		428.6	0.46173		428.6	0.44568
			428.8	0.41991		428.8	0.46097		428.8	0.4454
			429	0.42015		429	0.45995		429	0.44512
			429.2	0.42063		429.2	0.45894		429.2	0.44457
			429.4	0.42087		429.4	0.45792		429.4	0.44457
			429.6	0.42136		429.6	0.45665		429.6	0.44429
			429.8	0.42136		429.8	0.45589		429.8	0.44401
			430	0.42136		430	0.45487		430	0.44401
			430.2	0.4216		430.2	0.45411		430.2	0.44373
			430.4	0.42184		430.4	0.45283		430.4	0.44346
			430.6	0.42208		430.6	0.45182		430.6	0.44318
			430.8	0.42232		430.8	0.4508		430.8	0.4429
			431	0.42257		431	0.44978		431	0.44262
			431.2	0.42257		431.2	0.44877		431.2	0.44235
			431.4	0.42257		431.4	0.448		431.4	0.44207
			431.6	0.42257		431.6	0.44724		431.6	0.44179
			431.8	0.42281		431.8	0.44597		431.8	0.44151
			432	0.42305		432	0.44495		432	0.44123
			432.2	0.42305		432.2	0.44394		432.2	0.44096
			432.4	0.42281		432.4	0.44292		432.4	0.44068
			432.6	0.42281		432.6	0.44165		432.6	0.4404
			432.8	0.42257		432.8	0.44063		432.8	0.44012
			433	0.42257		433	0.43911		433	0.44012
			433.2	0.42257		433.2	0.43783		433.2	0.43984
			433.4	0.42257		433.4	0.43656		433.4	0.43957
			433.6	0.42257		433.6	0.43529		433.6	0.43929
			433.8	0.42232		433.8	0.43377		433.8	0.43873
			434	0.42232		434	0.43275		434	0.43873
			434.2	0.42232		434.2	0.43148		434.2	0.43818
			434.4	0.42208		434.4	0.43021		434.4	0.43818
			434.6	0.42184		434.6	0.42893		434.6	0.4379
			434.8	0.42184		434.8	0.42792		434.8	0.43762
			435	0.4216		435	0.42665		435	0.43734
			435.2	0.42136		435.2	0.42538		435.2	0.43707
			435.4	0.42136		435.4	0.4241		435.4	0.43679
			435.6	0.42136		435.6	0.42258		435.6	0.43679
			435.8	0.42112		435.8	0.42105		435.8	0.43623
			436	0.42112		436	0.41953		436	0.43595
			436.2	0.42112		436.2	0.418		436.2	0.43568
			436.4	0.42112		436.4	0.41648		436.4	0.43512
			436.6	0.42087		436.6	0.4152		436.6	0.43484
			436.8	0.42087		436.8	0.41368		436.8	0.43457
			437	0.42087		437	0.4119		437	0.43429
			437.2	0.42112		437.2	0.41037		437.2	0.43345
			437.4	0.42112		437.4	0.40885		437.4	0.43318
			437.6	0.42136		437.6	0.40732		437.6	0.4329
			437.8	0.42136		437.8	0.40631		437.8	0.43262
			438	0.4216		438	0.40478		438	0.43206
			438.2	0.4216		438.2	0.40325		438.2	0.43179
			438.4	0.42208		438.4	0.40173		438.4	0.43123
			438.6	0.42232		438.6	0.39995		438.6	0.43068
			438.8	0.42257		438.8	0.39792		438.8	0.4304
			439	0.42305		439	0.39639		439	0.42984
			439.2	0.42329		439.2	0.39461		439.2	0.42929
			439.4	0.42377		439.4	0.39308		439.4	0.42873
			439.6	0.42426		439.6	0.3913		439.6	0.42845
			439.8	0.42474		439.8	0.38978		439.8	0.42817
			440	0.42522		440	0.38825		440	0.42762
			440.2	0.42571		440.2	0.38673		440.2	0.42762
			440.4	0.42619		440.4	0.3852		440.4	0.42706
			440.6	0.42691		440.6	0.38342		440.6	0.42651
			440.8	0.42764		440.8	0.38164		440.8	0.42595
			441	0.42836		441	0.37986		441	0.4254
			441.2	0.42909		441.2	0.37808		441.2	0.42456
			441.4	0.43006		441.4	0.3763		441.4	0.42401
			441.6	0.43078		441.6	0.37452		441.6	0.42345
			441.8	0.43175		441.8	0.37274		441.8	0.4229
			442	0.43271		442	0.37096		442	0.42206
			442.2	0.43368		442.2	0.36918		442.2	0.42151
			442.4	0.4344		442.4	0.36766		442.4	0.42095
			442.6	0.43561		442.6	0.36562		442.6	0.42039
			442.8	0.43658		442.8	0.36384		442.8	0.41956
			443	0.43755		443	0.36206		443	0.41901
			443.2	0.43851		443.2	0.36003		443.2	0.41817
			443.4	0.43972		443.4	0.35774		443.4	0.41734
			443.6	0.44093		443.6	0.35596		443.6	0.41678
			443.8	0.44214		443.8	0.35418		443.8	0.41623
			444	0.44334		444	0.35215		444	0.41539
			444.2	0.44479		444.2	0.35037		444.2	0.41428
			444.4	0.446		444.4	0.34833		444.4	0.41345
			444.6	0.44745		444.6	0.34655		444.6	0.41289
			444.8	0.4489		444.8	0.34452		444.8	0.41178
			445	0.45035		445	0.34274		445	0.41095
			445.2	0.4518		445.2	0.34071		445.2	0.41039
			445.4	0.45325		445.4	0.33918		445.4	0.40984
			445.6	0.4547		445.6	0.3374		445.6	0.409
			445.8	0.45615		445.8	0.33537		445.8	0.40817
			446	0.4576		446	0.33359		446	0.40761
			446.2	0.45905		446.2	0.33181		446.2	0.40678
			446.4	0.46074		446.4	0.32977		446.4	0.40567
			446.6	0.46267		446.6	0.32799		446.6	0.40456
			446.8	0.46436		446.8	0.32596		446.8	0.40345
			447	0.46605		447	0.32418		447	0.40233
			447.2	0.46823		447.2	0.32215		447.2	0.4015
			447.4	0.46992		447.4	0.32011		447.4	0.40067
			447.6	0.47161		447.6	0.31833		447.6	0.39956
			447.8	0.47354		447.8	0.3163		447.8	0.39872
			448	0.47572		448	0.31426		448	0.39761
			448.2	0.47765		448.2	0.31248		448.2	0.3965
			448.4	0.47958		448.4	0.31045		448.4	0.39511
			448.6	0.48176		448.6	0.30816		448.6	0.394
			448.8	0.48393		448.8	0.30613		448.8	0.39316
			449	0.48562		449	0.30435		449	0.39205
			449.2	0.48756		449.2	0.30231		449.2	0.39094
			449.4	0.48949		449.4	0.30053		449.4	0.38983
			449.6	0.49166		449.6	0.2985		449.6	0.38872
			449.8	0.4936		449.8	0.29672		449.8	0.38733
			450	0.49553		450	0.29469		450	0.38594
			450.2	0.49795		450.2	0.2924		450.2	0.38455
			450.4	0.50085		450.4	0.29036		450.4	0.38316
			450.6	0.50326		450.6	0.28833		450.6	0.38205
			450.8	0.50616		450.8	0.28604		450.8	0.38038
			451	0.50954		451	0.28401		451	0.37899
			451.2	0.5122		451.2	0.28197		451.2	0.37788
			451.4	0.51462		451.4	0.27994		451.4	0.37649
			451.6	0.51727		451.6	0.2779		451.6	0.3751
			451.8	0.52017		451.8	0.27587		451.8	0.37371
			452	0.52307		452	0.27384		452	0.37233
			452.2	0.52573		452.2	0.2718		452.2	0.37094
			452.4	0.52839		452.4	0.27002		452.4	0.36927
			452.6	0.53129		452.6	0.26799		452.6	0.36788
			452.8	0.53395		452.8	0.26595		452.8	0.36621
			453	0.53636		453	0.26468		453	0.36455
			453.2	0.53926		453.2	0.26265		453.2	0.36288
			453.4	0.5424		453.4	0.26062		453.4	0.36149
			453.6	0.5453		453.6	0.25858		453.6	0.35982
			453.8	0.54844		453.8	0.25655		453.8	0.35816
			454	0.55231		454	0.25375		454	0.35649
			454.2	0.55521		454.2	0.25172		454.2	0.3551
			454.4	0.55811		454.4	0.24994		454.4	0.35343
			454.6	0.56149		454.6	0.2479		454.6	0.35149
			454.8	0.56439		454.8	0.24587		454.8	0.3501
			455	0.56729		455	0.24409		455	0.34843
			455.2	0.57043		455.2	0.24205		455.2	0.34676
			455.4	0.57357		455.4	0.24002		455.4	0.3451
			455.6	0.57647		455.6	0.23799		455.6	0.34315
			455.8	0.57937		455.8	0.23621		455.8	0.34121
			456	0.58202		456	0.23519		456	0.33954
			456.2	0.58492		456.2	0.23341		456.2	0.33787
			456.4	0.5871		456.4	0.23138		456.4	0.33593
			456.6	0.59		456.6	0.2296		456.6	0.33426
			456.8	0.59241		456.8	0.22782		456.8	0.33315
			457	0.59507		457	0.22527		457	0.3312
			457.2	0.59749		457.2	0.22324		457.2	0.32926
			457.4	0.5999		457.4	0.22121		457.4	0.32731
			457.6	0.60232		457.6	0.21943		457.6	0.32537
			457.8	0.60522		457.8	0.21739		457.8	0.32315
			458	0.60739		458	0.21536		458	0.32231
			458.2	0.61029		458.2	0.21358		458.2	0.32037
			458.4	0.61271		458.4	0.2118		458.4	0.31842
			458.6	0.61464		458.6	0.20976		458.6	0.31648
			458.8	0.61609		458.8	0.20798		458.8	0.31425
			459	0.61827		459	0.2062		459	0.31148
			459.2	0.61971		459.2	0.20442		459.2	0.30953
			459.4	0.62116		459.4	0.20264		459.4	0.30759
			459.6	0.62334		459.6	0.20061		459.6	0.30536
			459.8	0.62527		459.8	0.19858		459.8	0.30342
			460	0.62672		460	0.1968		460	0.30147
			460.2	0.62793		460.2	0.19476		460.2	0.29925
			460.4	0.62938		460.4	0.19324		460.4	0.2973
			460.6	0.62986		460.6	0.19146		460.6	0.29536
			460.8	0.63035		460.8	0.18968		460.8	0.29341
			461	0.63083		461	0.1879		461	0.29175
			461.2	0.6318		461.2	0.18612		461.2	0.2898
			461.4	0.6318		461.4	0.18459		461.4	0.28786
			461.6	0.6318		461.6	0.18281		461.6	0.28591
			461.8	0.63228		461.8	0.18103		461.8	0.28369
			462	0.63252		462	0.17951		462	0.28202
			462.2	0.6318		462.2	0.17773		462.2	0.27952
			462.4	0.63131		462.4	0.17595		462.4	0.2773
			462.6	0.63035		462.6	0.17417		462.6	0.27508
			462.8	0.62865		462.8	0.17213		462.8	0.27258
			463	0.6272		463	0.17035		463	0.27008
			463.2	0.626		463.2	0.16857		463.2	0.26813
			463.4	0.62527		463.4	0.16679		463.4	0.26591
			463.6	0.62431		463.6	0.16527		463.6	0.26396
			463.8	0.6231		463.8	0.16374		463.8	0.26202
			464	0.62141		464	0.16196		464	0.25979
			464.2	0.61971		464.2	0.16018		464.2	0.25785
			464.4	0.61706		464.4	0.15942		464.4	0.2559
			464.6	0.61488		464.6	0.15789		464.6	0.25368
			464.8	0.61223		464.8	0.15637		464.8	0.25174
			465	0.60957		465	0.15484		465	0.24979
			465.2	0.60667		465.2	0.15332		465.2	0.24785
			465.4	0.60353		465.4	0.15103		465.4	0.2459
			465.6	0.60014		465.6	0.1495		465.6	0.24396
			465.8	0.59676		465.8	0.14798		465.8	0.24201
			466	0.5929		466	0.14645		466	0.24007
			466.2	0.58927		466.2	0.14493		466.2	0.23868
			466.4	0.58589		466.4	0.1434		466.4	0.23673
			466.6	0.58178		466.6	0.14213		466.6	0.23479
			466.8	0.57719		466.8	0.14086		466.8	0.23312
			467	0.57333		467	0.13933		467	0.23145
			467.2	0.56849		467.2	0.13781		467.2	0.22895
			467.4	0.56318		467.4	0.13654		467.4	0.22729
			467.6	0.55762		467.6	0.13501		467.6	0.22534
			467.8	0.55279		467.8	0.13374		467.8	0.2234
			468	0.54723		468	0.13247		468	0.22173
			468.2	0.54192		468.2	0.13094		468.2	0.21978
			468.4	0.53636		468.4	0.12967		468.4	0.21784
			468.6	0.53056		468.6	0.1284		468.6	0.21589
			468.8	0.52428		468.8	0.12713		468.8	0.21423
			469	0.51824		469	0.12586		469	0.21228
			469.2	0.51172		469.2	0.12459		469.2	0.21061
			469.4	0.50544		469.4	0.12332		469.4	0.20895
			469.6	0.49915		469.6	0.1223		469.6	0.207
			469.8	0.4936		469.8	0.12103		469.8	0.20533
			470	0.48756		470	0.12001		470	0.20367
			470.2	0.48103		470.2	0.11874		470.2	0.202
			470.4	0.47499		470.4	0.11772		470.4	0.20033
			470.6	0.47065		470.6	0.11645		470.6	0.19867
			470.8	0.46316		470.8	0.11518		470.8	0.197
			471	0.45591		471	0.11416		471	0.19533
			471.2	0.4489		471.2	0.11289		471.2	0.19366
			471.4	0.44141		471.4	0.11187		471.4	0.192
			471.6	0.43247		471.6	0.1106		471.6	0.19033
			471.8	0.42474		471.8	0.10959		471.8	0.18839
			472	0.41822		472	0.10857		472	0.187
			472.2	0.41145		472.2	0.1073		472.2	0.18533
			472.4	0.40445		472.4	0.10628		472.4	0.18366
			472.6	0.39792		472.6	0.10526		472.6	0.18227
			472.8	0.3914		472.8	0.10425		472.8	0.18061
			473	0.38415		473	0.10323		473	0.17922
			473.2	0.3769		473.2	0.10221		473.2	0.17755
			473.4	0.3699		473.4	0.1012		473.4	0.17616
			473.6	0.36458		473.6	0.10018		473.6	0.17449
			473.8	0.35757		473.8	0.09916		473.8	0.1731
			474	0.35033		474	0.09814		474	0.17144
			474.2	0.34477		474.2	0.09738		474.2	0.17033
			474.4	0.33825		474.4	0.09636		474.4	0.16894
			474.6	0.33076		474.6	0.0956		474.6	0.1681
			474.8	0.32472		474.8	0.09484		474.8	0.16671
			475	0.31892		475	0.09408		475	0.1656
			475.2	0.31191		475.2	0.09306		475.2	0.16421
			475.4	0.30539		475.4	0.09204		475.4	0.16282
			475.6	0.29862		475.6	0.09128		475.6	0.16116
			475.8	0.29186		475.8	0.09052		475.8	0.15949
			476	0.28582		476	0.08975		476	0.15838
			476.2	0.28002		476.2	0.08899		476.2	0.15699
			476.4	0.27422		476.4	0.08797		476.4	0.1556
			476.6	0.26842		476.6	0.08721		476.6	0.15449
			476.8	0.26287		476.8	0.08619		476.8	0.1531
			477	0.25707		477	0.08543		477	0.15199
			477.2	0.25151		477.2	0.08467		477.2	0.1506
			477.4	0.24595		477.4	0.08391		477.4	0.14949
			477.6	0.24112		477.6	0.08314		477.6	0.14837
			477.8	0.23629		477.8	0.08238		477.8	0.14726
			478	0.23146		478	0.08187		478	0.14615
			478.2	0.22711		478.2	0.08111		478.2	0.14504
			478.4	0.22252		478.4	0.08035		478.4	0.14393
			478.6	0.21744		478.6	0.07984		478.6	0.14282
			478.8	0.21358		478.8	0.07907		478.8	0.14171
			479	0.20923		479	0.07857		479	0.14059
			479.2	0.2044		479.2	0.0778		479.2	0.13948
			479.4	0.20005		479.4	0.07729		479.4	0.13837
			479.6	0.19594		479.6	0.07653		479.6	0.13726
			479.8	0.19111		479.8	0.07577		479.8	0.13643
			480	0.187		480	0.07526		480	0.13532
			480.2	0.18289		480.2	0.07475		480.2	0.13448
			480.4	0.17927		480.4	0.07399		480.4	0.13337
			480.6	0.17565		480.6	0.07348		480.6	0.13254
			480.8	0.17251		480.8	0.07297		480.8	0.13143
			481	0.16912		481	0.07246		481	0.13059
			481.2	0.16598		481.2	0.07196		481.2	0.12976
			481.4	0.16284		481.4	0.07145		481.4	0.12892
			481.6	0.15946		481.6	0.07094		481.6	0.12809
			481.8	0.15632		481.8	0.07043		481.8	0.12726
			482	0.15414		482	0.07018		482	0.12642
			482.2	0.151		482.2	0.06967		482.2	0.12559
			482.4	0.1481		482.4	0.06916		482.4	0.12476
			482.6	0.1452		482.6	0.06865		482.6	0.1242
			482.8	0.14255		482.8	0.06814		482.8	0.12337
			483	0.13892		483	0.06763		483	0.12253
			483.2	0.13626		483.2	0.06712		483.2	0.1217
			483.4	0.13361		483.4	0.06662		483.4	0.12087
			483.6	0.13143		483.6	0.06611		483.6	0.12003
			483.8	0.12902		483.8	0.0656		483.8	0.11948
			484	0.12684		484	0.06534		484	0.11864
			484.2	0.12467		484.2	0.06484		484.2	0.11809
			484.4	0.12249		484.4	0.06433		484.4	0.11725
			484.6	0.12032		484.6	0.06407		484.6	0.1167
			484.8	0.11814		484.8	0.06356		484.8	0.11587
			485	0.11645		485	0.06331		485	0.11503
			485.2	0.11452		485.2	0.0628		485.2	0.11448
			485.4	0.11259		485.4	0.06255		485.4	0.11364
			485.6	0.1109		485.6	0.06204		485.6	0.11309
			485.8	0.10921		485.8	0.06178		485.8	0.11253
			486	0.10703		486	0.06128		486	0.11198
			486.2	0.10558		486.2	0.06102		486.2	0.11142
			486.4	0.10389		486.4	0.06051		486.4	0.11086
			486.6	0.1022		486.6	0.06026		486.6	0.11031
			486.8	0.10075		486.8	0.06001		486.8	0.10975
			487	0.0993		487	0.0595		487	0.10892
			487.2	0.09785		487.2	0.05924		487.2	0.10836
			487.4	0.0964		487.4	0.05899		487.4	0.10809
			487.6	0.09519		487.6	0.05848		487.6	0.10753
			487.8	0.09398		487.8	0.05823		487.8	0.10697
			488	0.09278		488	0.05797		488	0.10642
			488.2	0.09157		488.2	0.05772		488.2	0.10586
			488.4	0.09012		488.4	0.05746		488.4	0.10531
			488.6	0.08891		488.6	0.05721		488.6	0.10475
			488.8	0.0877		488.8	0.0567		488.8	0.10447
			489	0.08649		489	0.05645		489	0.10392
			489.2	0.08529		489.2	0.05619		489.2	0.10336
			489.4	0.08432		489.4	0.05594		489.4	0.10281
			489.6	0.08311		489.6	0.05568		489.6	0.10253
			489.8	0.08215		489.8	0.05543		489.8	0.10197
			490	0.08118		490	0.05492		490	0.10169
			490.2	0.08021		490.2	0.05467		490.2	0.10114
			490.4	0.07925		490.4	0.05441		490.4	0.10086
			490.6	0.07852		490.6	0.05416		490.6	0.10031
			490.8	0.07755		490.8	0.05416		490.8	0.09975
			491	0.07683		491	0.0539		491	0.09947
			491.2	0.07611		491.2	0.05365		491.2	0.09892
			491.4	0.07514		491.4	0.05339		491.4	0.09864
			491.6	0.07441		491.6	0.05314		491.6	0.09836
			491.8	0.07369		491.8	0.05289		491.8	0.0978
			492	0.07272		492	0.05263		492	0.09753
			492.2	0.072		492.2	0.05238		492.2	0.09697
			492.4	0.07127		492.4	0.05212		492.4	0.09669
			492.6	0.07055		492.6	0.05187		492.6	0.09614
			492.8	0.06982		492.8	0.05161		492.8	0.09586
			493	0.06934		493	0.05136		493	0.09558
			493.2	0.06862		493.2	0.05111		493.2	0.09503
			493.4	0.06789		493.4	0.05085		493.4	0.09475
			493.6	0.06741		493.6	0.05085		493.6	0.09447
			493.8	0.06692		493.8	0.0506		493.8	0.09391
			494	0.0662		494	0.05034		494	0.09364
			494.2	0.06572		494.2	0.05009		494.2	0.09336
			494.4	0.06523		494.4	0.04983		494.4	0.0928
			494.6	0.06475		494.6	0.04983		494.6	0.09253
			494.8	0.06427		494.8	0.04958		494.8	0.09225
			495	0.06354		495	0.04933		495	0.09197
			495.2	0.06306		495.2	0.04907		495.2	0.09169
			495.4	0.06258		495.4	0.04882		495.4	0.09141
			495.6	0.06209		495.6	0.04856		495.6	0.09086
			495.8	0.06161		495.8	0.04856		495.8	0.09058
			496	0.06113		496	0.04831		496	0.0903
			496.2	0.06088		496.2	0.04805		496.2	0.09003
			496.4	0.0604		496.4	0.0478		496.4	0.08975
			496.6	0.05992		496.6	0.0478		496.6	0.08919
			496.8	0.05943		496.8	0.04755		496.8	0.08891
			497	0.05919		497	0.04729		497	0.08864
			497.2	0.05871		497.2	0.04729		497.2	0.08836
			497.4	0.05847		497.4	0.04704		497.4	0.08808
			497.6	0.05799		497.6	0.04704		497.6	0.0878
			497.8	0.05774		497.8	0.04678		497.8	0.08752
			498	0.05726		498	0.04653		498	0.08725
			498.2	0.05678		498.2	0.04628		498.2	0.08697
			498.4	0.05654		498.4	0.04602		498.4	0.08669
			498.6	0.05605		498.6	0.04602		498.6	0.08614
			498.8	0.05581		498.8	0.04577		498.8	0.08586
			499	0.05533		499	0.04551		499	0.08558
			499.2	0.05509		499.2	0.04551		499.2	0.0853
			499.4	0.05484		499.4	0.04526		499.4	0.08502
			499.6	0.05436		499.6	0.045		499.6	0.08475
			499.8	0.05412		499.8	0.045		499.8	0.08447
			500	0.05364		500	0.04475		500	0.08419
			500.2	0.05339		500.2	0.04475		500.2	0.08391
			500.4	0.05315		500.4	0.0445		500.4	0.08363
			500.6	0.05291		500.6	0.04424		500.6	0.08336
			500.8	0.05267		500.8	0.04399		500.8	0.08308
			501	0.05219		501	0.04399		501	0.0828
			501.2	0.05194		501.2	0.04373		501.2	0.08252
			501.4	0.0517		501.4	0.04348		501.4	0.08225
			501.6	0.05146		501.6	0.04348		501.6	0.08197
			501.8	0.05122		501.8	0.04322		501.8	0.08169
			502	0.05074		502	0.04322		502	0.08141
			502.2	0.0505		502.2	0.04297		502.2	0.08113
			502.4	0.05025		502.4	0.04272		502.4	0.08086
			502.6	0.05001		502.6	0.04272		502.6	0.08058
			502.8	0.04977		502.8	0.04246		502.8	0.0803
			503	0.04953		503	0.04246		503	0.08002
			503.2	0.04929		503.2	0.04221		503.2	0.07974
			503.4	0.04905		503.4	0.04221		503.4	0.07947
			503.6	0.0488		503.6	0.04195		503.6	0.07919
			503.8	0.04856		503.8	0.0417		503.8	0.07891
			504	0.04832		504	0.0417		504	0.07863
			504.2	0.04808		504.2	0.04144		504.2	0.07836
			504.4	0.04784		504.4	0.04144		504.4	0.07808
			504.6	0.0476		504.6	0.04119		504.6	0.07808
			504.8	0.04735		504.8	0.04094		504.8	0.0778
			505	0.04711		505	0.04094		505	0.07752
			505.2	0.04687		505.2	0.04068		505.2	0.07724
			505.4	0.04663		505.4	0.04068		505.4	0.07697
			505.6	0.04639		505.6	0.04043		505.6	0.07669
			505.8	0.04615		505.8	0.04017		505.8	0.07641
			506	0.0459		506	0.04017		506	0.07613
			506.2	0.04566		506.2	0.03992		506.2	0.07585
			506.4	0.04566		506.4	0.03992		506.4	0.07558
			506.6	0.04542		506.6	0.03966		506.6	0.0753
			506.8	0.04518		506.8	0.03966		506.8	0.0753
			507	0.04494		507	0.03941		507	0.07502
			507.2	0.04494		507.2	0.03916		507.2	0.07474
			507.4	0.04446		507.4	0.03916		507.4	0.07447
			507.6	0.04421		507.6	0.0389		507.6	0.07419
			507.8	0.04421		507.8	0.0389		507.8	0.07391
			508	0.04397		508	0.03865		508	0.07363
			508.2	0.04373		508.2	0.03865		508.2	0.07335
			508.4	0.04349		508.4	0.03839		508.4	0.07335
			508.6	0.04325		508.6	0.03814		508.6	0.07308
			508.8	0.04301		508.8	0.03814		508.8	0.0728
			509	0.04276		509	0.03788		509	0.07252
			509.2	0.04276		509.2	0.03788		509.2	0.07224
			509.4	0.04252		509.4	0.03763		509.4	0.07196
			509.6	0.04228		509.6	0.03763		509.6	0.07169
			509.8	0.04228		509.8	0.03738		509.8	0.07141
			510	0.04204		510	0.03738		510	0.07113
			510.2	0.0418		510.2	0.03712		510.2	0.07113
			510.4	0.04156		510.4	0.03712		510.4	0.07085
			510.6	0.04156		510.6	0.03687		510.6	0.07058
			510.8	0.04131		510.8	0.03687		510.8	0.07058
			511	0.04107		511	0.03661		511	0.0703
			511.2	0.04107		511.2	0.03661		511.2	0.07002
			511.4	0.04083		511.4	0.03636		511.4	0.06974
			511.6	0.04059		511.6	0.03636		511.6	0.06946
			511.8	0.04035		511.8	0.0361		511.8	0.06919
			512	0.04011		512	0.0361		512	0.06891
			512.2	0.04011		512.2	0.03585		512.2	0.06863
			512.4	0.03986		512.4	0.03585		512.4	0.06863
			512.6	0.03962		512.6	0.0356		512.6	0.06835
			512.8	0.03962		512.8	0.0356		512.8	0.06807
			513	0.03938		513	0.03534		513	0.0678
			513.2	0.03914		513.2	0.03534		513.2	0.0678
			513.4	0.0389		513.4	0.03509		513.4	0.06752
			513.6	0.0389		513.6	0.03483		513.6	0.06724
			513.8	0.03866		513.8	0.03483		513.8	0.06696
			514	0.03866		514	0.03483		514	0.06696
			514.2	0.03842		514.2	0.03458		514.2	0.06669
			514.4	0.03817		514.4	0.03458		514.4	0.06641
			514.6	0.03793		514.6	0.03432		514.6	0.06613
			514.8	0.03793		514.8	0.03432		514.8	0.06585
			515	0.03769		515	0.03407		515	0.06557
			515.2	0.03745		515.2	0.03407		515.2	0.0653
			515.4	0.03745		515.4	0.03382		515.4	0.0653
			515.6	0.03721		515.6	0.03382		515.6	0.06502
			515.8	0.03697		515.8	0.03382		515.8	0.06474
			516	0.03697		516	0.03356		516	0.06446
			516.2	0.03672		516.2	0.03356		516.2	0.06418
			516.4	0.03672		516.4	0.03331		516.4	0.06418
			516.6	0.03648		516.6	0.03331		516.6	0.06391
			516.8	0.03624		516.8	0.03305		516.8	0.06363
			517	0.03624		517	0.0328		517	0.06335
			517.2	0.036		517.2	0.0328		517.2	0.06335
			517.4	0.03576		517.4	0.0328		517.4	0.06307
			517.6	0.03576		517.6	0.03255		517.6	0.0628
			517.8	0.03552		517.8	0.03255		517.8	0.0628
			518	0.03552		518	0.03229		518	0.06252
			518.2	0.03527		518.2	0.03229		518.2	0.06224
			518.4	0.03503		518.4	0.03229		518.4	0.06196
			518.6	0.03503		518.6	0.03204		518.6	0.06168
			518.8	0.03479		518.8	0.03204		518.8	0.06141
			519	0.03455		519	0.03178		519	0.06141
			519.2	0.03455		519.2	0.03178		519.2	0.06113
			519.4	0.03431		519.4	0.03153		519.4	0.06113
			519.6	0.03407		519.6	0.03153		519.6	0.06085
			519.8	0.03407		519.8	0.03127		519.8	0.06057
			520	0.03382		520	0.03127		520	0.06029
			520.2	0.03382		520.2	0.03102		520.2	0.06029
			520.4	0.03358		520.4	0.03102		520.4	0.06002
			520.6	0.03358		520.6	0.03102		520.6	0.05974
			520.8	0.03334		520.8	0.03077		520.8	0.05946
			521	0.0331		521	0.03077		521	0.05918
			521.2	0.0331		521.2	0.03051		521.2	0.05918
			521.4	0.03286		521.4	0.03051		521.4	0.05891
			521.6	0.03286		521.6	0.03026		521.6	0.05863
			521.8	0.03262		521.8	0.03026		521.8	0.05863
			522	0.03262		522	0.03		522	0.05835
			522.2	0.03237		522.2	0.03		522.2	0.05807
			522.4	0.03237		522.4	0.02975		522.4	0.05779
			522.6	0.03213		522.6	0.02975		522.6	0.05752
			522.8	0.03189		522.8	0.02975		522.8	0.05752
			523	0.03189		523	0.02949		523	0.05724
			523.2	0.03165		523.2	0.02949		523.2	0.05696
			523.4	0.03165		523.4	0.02924		523.4	0.05696
			523.6	0.03141		523.6	0.02924		523.6	0.05668
			523.8	0.03141		523.8	0.02899		523.8	0.05668
			524	0.03117		524	0.02899		524	0.0564
			524.2	0.03117		524.2	0.02873		524.2	0.05613
			524.4	0.03093		524.4	0.02873		524.4	0.05585
			524.6	0.03093		524.6	0.02873		524.6	0.05557
			524.8	0.03068		524.8	0.02848		524.8	0.05557
			525	0.03068		525	0.02848		525	0.05529
			525.2	0.03044		525.2	0.02822		525.2	0.05502
			525.4	0.03044		525.4	0.02822		525.4	0.05502
			525.6	0.0302		525.6	0.02822		525.6	0.05474
			525.8	0.02996		525.8	0.02797		525.8	0.05446
			526	0.02996		526	0.02797		526	0.05446
			526.2	0.02972		526.2	0.02771		526.2	0.05418
			526.4	0.02972		526.4	0.02771		526.4	0.0539
			526.6	0.02948		526.6	0.02771		526.6	0.0539
			526.8	0.02948		526.8	0.02746		526.8	0.05363
			527	0.02923		527	0.02746		527	0.05335
			527.2	0.02923		527.2	0.02721		527.2	0.05307
			527.4	0.02899		527.4	0.02721		527.4	0.05307
			527.6	0.02899		527.6	0.02721		527.6	0.05279
			527.8	0.02875		527.8	0.02695		527.8	0.05251
			528	0.02875		528	0.02695		528	0.05251
			528.2	0.02851		528.2	0.0267		528.2	0.05224
			528.4	0.02851		528.4	0.0267		528.4	0.05196
			528.6	0.02827		528.6	0.02644		528.6	0.05196
			528.8	0.02827		528.8	0.02644		528.8	0.05168
			529	0.02803		529	0.02644		529	0.0514
			529.2	0.02803		529.2	0.02619		529.2	0.0514
			529.4	0.02778		529.4	0.02619		529.4	0.05113
			529.6	0.02778		529.6	0.02593		529.6	0.05085
			529.8	0.02754		529.8	0.02593		529.8	0.05057
			530	0.0273		530	0.02568		530	0.05057
			530.2	0.0273		530.2	0.02568		530.2	0.05029
			530.4	0.02706		530.4	0.02543		530.4	0.05001
			530.6	0.02706		530.6	0.02543		530.6	0.05001
			530.8	0.02682		530.8	0.02543		530.8	0.04974
			531	0.02682		531	0.02517		531	0.04974
			531.2	0.02658		531.2	0.02517		531.2	0.04946
			531.4	0.02658		531.4	0.02517		531.4	0.04918
			531.6	0.02633		531.6	0.02492		531.6	0.04918
			531.8	0.02633		531.8	0.02492		531.8	0.0489
			532	0.02609		532	0.02492		532	0.04862
			532.2	0.02609		532.2	0.02466		532.2	0.04862
			532.4	0.02585		532.4	0.02466		532.4	0.04835
			532.6	0.02585		532.6	0.02441		532.6	0.04807
			532.8	0.02585		532.8	0.02441		532.8	0.04807
			533	0.02561		533	0.02441		533	0.04779
			533.2	0.02561		533.2	0.02415		533.2	0.04751
			533.4	0.02561		533.4	0.02415		533.4	0.04724
			533.6	0.02537		533.6	0.0239		533.6	0.04724
			533.8	0.02537		533.8	0.0239		533.8	0.04696
			534	0.02537		534	0.0239		534	0.04668
			534.2	0.02513		534.2	0.02365		534.2	0.04668
			534.4	0.02489		534.4	0.02365		534.4	0.0464
			534.6	0.02489		534.6	0.02339		534.6	0.0464
			534.8	0.02464		534.8	0.02339		534.8	0.04612
			535	0.02464		535	0.02339		535	0.04585
			535.2	0.0244		535.2	0.02314		535.2	0.04585
			535.4	0.0244		535.4	0.02314		535.4	0.04557
			535.6	0.02416		535.6	0.02288		535.6	0.04529
			535.8	0.02416		535.8	0.02288		535.8	0.04529
			536	0.02416		536	0.02288		536	0.04501
			536.2	0.02392		536.2	0.02263		536.2	0.04501
			536.4	0.02392		536.4	0.02263		536.4	0.04473
			536.6	0.02392		536.6	0.02263		536.6	0.04446
			536.8	0.02368		536.8	0.02263		536.8	0.04446
			537	0.02368		537	0.02237		537	0.04418
			537.2	0.02344		537.2	0.02237		537.2	0.04418
			537.4	0.02344		537.4	0.02212		537.4	0.0439
			537.6	0.02319		537.6	0.02212		537.6	0.04362
			537.8	0.02319		537.8	0.02212		537.8	0.04362
			538	0.02319		538	0.02187		538	0.04335
			538.2	0.02295		538.2	0.02187		538.2	0.04335
			538.4	0.02295		538.4	0.02187		538.4	0.04307
			538.6	0.02271		538.6	0.02161		538.6	0.04279
			538.8	0.02271		538.8	0.02161		538.8	0.04279
			539	0.02247		539	0.02161		539	0.04251
			539.2	0.02247		539.2	0.02136		539.2	0.04223
			539.4	0.02223		539.4	0.02136		539.4	0.04223
			539.6	0.02223		539.6	0.0211		539.6	0.04196
			539.8	0.02223		539.8	0.0211		539.8	0.04168
			540	0.02199		540	0.0211		540	0.04168
			540.2	0.02199		540.2	0.02085		540.2	0.0414
			540.4	0.02174		540.4	0.02085		540.4	0.04112
			540.6	0.02174		540.6	0.02085		540.6	0.04112
			540.8	0.0215		540.8	0.02059		540.8	0.04084
			541	0.0215		541	0.02059		541	0.04057
			541.2	0.02126		541.2	0.02034		541.2	0.04057
			541.4	0.02126		541.4	0.02034		541.4	0.04057
			541.6	0.02126		541.6	0.02034		541.6	0.04029
			541.8	0.02102		541.8	0.02034		541.8	0.04029
			542	0.02102		542	0.02009		542	0.04001
			542.2	0.02078		542.2	0.02009		542.2	0.03973
			542.4	0.02078		542.4	0.02009		542.4	0.03973
			542.6	0.02078		542.6	0.01983		542.6	0.03946
			542.8	0.02078		542.8	0.01983		542.8	0.03918
			543	0.02054		543	0.01958		543	0.03918
			543.2	0.02054		543.2	0.01958		543.2	0.0389
			543.4	0.02029		543.4	0.01958		543.4	0.03862
			543.6	0.02029		543.6	0.01932		543.6	0.03862
			543.8	0.02005		543.8	0.01932		543.8	0.03834
			544	0.02005		544	0.01932		544	0.03807
			544.2	0.01981		544.2	0.01907		544.2	0.03807
			544.4	0.01981		544.4	0.01907		544.4	0.03807
			544.6	0.01981		544.6	0.01907		544.6	0.03779
			544.8	0.01957		544.8	0.01882		544.8	0.03779
			545	0.01957		545	0.01882		545	0.03751
			545.2	0.01957		545.2	0.01856		545.2	0.03751
			545.4	0.01933		545.4	0.01856		545.4	0.03723
			545.6	0.01933		545.6	0.01856		545.6	0.03695
			545.8	0.01909		545.8	0.01856		545.8	0.03668
			546	0.01909		546	0.01856		546	0.03668
			546.2	0.01909		546.2	0.01831		546.2	0.0364
			546.4	0.01885		546.4	0.01831		546.4	0.0364
			546.6	0.01885		546.6	0.01831		546.6	0.03612
			546.8	0.0186		546.8	0.01805		546.8	0.03612
			547	0.0186		547	0.01805		547	0.03584
			547.2	0.0186		547.2	0.01805		547.2	0.03557
			547.4	0.01836		547.4	0.0178		547.4	0.03557
			547.6	0.01836		547.6	0.0178		547.6	0.03529
			547.8	0.01812		547.8	0.0178		547.8	0.03529
			548	0.01812		548	0.01754		548	0.03501
			548.2	0.01812		548.2	0.01754		548.2	0.03501
			548.4	0.01788		548.4	0.01754		548.4	0.03473
			548.6	0.01788		548.6	0.01729		548.6	0.03445
			548.8	0.01788		548.8	0.01729		548.8	0.03445
			549	0.01764		549	0.01704		549	0.03418
			549.2	0.01764		549.2	0.01704		549.2	0.03418
			549.4	0.01764		549.4	0.01704		549.4	0.0339
			549.6	0.0174		549.6	0.01704		549.6	0.0339
			549.8	0.0174		549.8	0.01678		549.8	0.03362
			550	0.01715		550	0.01678		550	0.03362
			550.2	0.01715		550.2	0.01653		550.2	0.03334
			550.4	0.01715		550.4	0.01653		550.4	0.03306
			550.6	0.01691		550.6	0.01653		550.6	0.03306
			550.8	0.01691		550.8	0.01627		550.8	0.03279
			551	0.01691		551	0.01627		551	0.03279
			551.2	0.01667		551.2	0.01627		551.2	0.03251
			551.4	0.01667		551.4	0.01602		551.4	0.03251
			551.6	0.01667		551.6	0.01602		551.6	0.03223
			551.8	0.01643		551.8	0.01602		551.8	0.03223
			552	0.01643		552	0.01602		552	0.03195
			552.2	0.01643		552.2	0.01602		552.2	0.03168
			552.4	0.01619		552.4	0.01576		552.4	0.03168
			552.6	0.01619		552.6	0.01576		552.6	0.0314
			552.8	0.01619		552.8	0.01551		552.8	0.0314
			553	0.01595		553	0.01551		553	0.03112
			553.2	0.01595		553.2	0.01551		553.2	0.03084
			553.4	0.0157		553.4	0.01551		553.4	0.03084
			553.6	0.0157		553.6	0.01526		553.6	0.03084
			553.8	0.01546		553.8	0.01526		553.8	0.03056
			554	0.01546		554	0.015		554	0.03029
			554.2	0.01546		554.2	0.015		554.2	0.03029
			554.4	0.01522		554.4	0.015		554.4	0.03001
			554.6	0.01522		554.6	0.015		554.6	0.02973
			554.8	0.01522		554.8	0.01475		554.8	0.02973
			555	0.01522		555	0.01475		555	0.02945
			555.2	0.01498		555.2	0.01475		555.2	0.02945
			555.4	0.01498		555.4	0.01449		555.4	0.02917
			555.6	0.01498		555.6	0.01449		555.6	0.02917
			555.8	0.01474		555.8	0.01449		555.8	0.0289
			556	0.01474		556	0.01424		556	0.0289
			556.2	0.0145		556.2	0.01424		556.2	0.02862
			556.4	0.0145		556.4	0.01424		556.4	0.02834
			556.6	0.01425		556.6	0.01398		556.6	0.02834
			556.8	0.01425		556.8	0.01398		556.8	0.02806
			557	0.01425		557	0.01398		557	0.02806
			557.2	0.01401		557.2	0.01373		557.2	0.02779
			557.4	0.01401		557.4	0.01373		557.4	0.02779
			557.6	0.01401		557.6	0.01373		557.6	0.02751
			557.8	0.01401		557.8	0.01373		557.8	0.02751
			558	0.01401		558	0.01373		558	0.02723
			558.2	0.01377		558.2	0.01348		558.2	0.02723
			558.4	0.01377		558.4	0.01348		558.4	0.02695
			558.6	0.01377		558.6	0.01348		558.6	0.02695
			558.8	0.01353		558.8	0.01322		558.8	0.02695
			559	0.01353		559	0.01322		559	0.02667
			559.2	0.01353		559.2	0.01322		559.2	0.02667
			559.4	0.01329		559.4	0.01297		559.4	0.0264
			559.6	0.01329		559.6	0.01297		559.6	0.02612
			559.8	0.01329		559.8	0.01297		559.8	0.02612
			560	0.01305		560	0.01297		560	0.02584
			560.2	0.01305		560.2	0.01271		560.2	0.02584
			560.4	0.01305		560.4	0.01271		560.4	0.02556
			560.6	0.01281		560.6	0.01271		560.6	0.02556
			560.8	0.01281		560.8	0.01271		560.8	0.02528
			561	0.01281		561	0.01271		561	0.02528
			561.2	0.01281		561.2	0.01246		561.2	0.02528
			561.4	0.01281		561.4	0.01246		561.4	0.02501
			561.6	0.01256		561.6	0.01246		561.6	0.02501
			561.8	0.01256		561.8	0.01246		561.8	0.02473
			562	0.01256		562	0.0122		562	0.02473
			562.2	0.01256		562.2	0.0122		562.2	0.02445
			562.4	0.01232		562.4	0.0122		562.4	0.02445
			562.6	0.01232		562.6	0.0122		562.6	0.02445
			562.8	0.01232		562.8	0.01195		562.8	0.02417
			563	0.01232		563	0.01195		563	0.02417
			563.2	0.01208		563.2	0.01195		563.2	0.02417
			563.4	0.01208		563.4	0.01195		563.4	0.0239
			563.6	0.01208		563.6	0.01195		563.6	0.02362
			563.8	0.01184		563.8	0.0117		563.8	0.02362
			564	0.01184		564	0.0117		564	0.02362
			564.2	0.01184		564.2	0.0117		564.2	0.02334
			564.4	0.01184		564.4	0.01144		564.4	0.02306
			564.6	0.0116		564.6	0.01144		564.6	0.02306
			564.8	0.0116		564.8	0.01144		564.8	0.02306
			565	0.0116		565	0.01144		565	0.02278
			565.2	0.01136		565.2	0.01119		565.2	0.02278
			565.4	0.01136		565.4	0.01119		565.4	0.02251
			565.6	0.01136		565.6	0.01119		565.6	0.02251
			565.8	0.01136		565.8	0.01119		565.8	0.02223
			566	0.01111		566	0.01093		566	0.02223
			566.2	0.01111		566.2	0.01093		566.2	0.02223
			566.4	0.01111		566.4	0.01093		566.4	0.02195
			566.6	0.01087		566.6	0.01068		566.6	0.02167
			566.8	0.01087		566.8	0.01068		566.8	0.02167
			567	0.01087		567	0.01068		567	0.02139
			567.2	0.01087		567.2	0.01068		567.2	0.02139
			567.4	0.01087		567.4	0.01042		567.4	0.02139
			567.6	0.01087		567.6	0.01042		567.6	0.02112
			567.8	0.01063		567.8	0.01042		567.8	0.02112
			568	0.01039		568	0.01042		568	0.02084
			568.2	0.01039		568.2	0.01017		568.2	0.02084
			568.4	0.01039		568.4	0.01017		568.4	0.02056
			568.6	0.01015		568.6	0.01017		568.6	0.02056
			568.8	0.01015		568.8	0.00992		568.8	0.02056
			569	0.01015		569	0.00992		569	0.02028
			569.2	0.00991		569.2	0.00992		569.2	0.02001
			569.4	0.00991		569.4	0.00992		569.4	0.02001
			569.6	0.00966		569.6	0.00966		569.6	0.01973
			569.8	0.00966		569.8	0.00966		569.8	0.01945
			570	0.00966		570	0.00966		570	0.01917
			570.2	0.00942		570.2	0.00941		570.2	0.01917
			570.4	0.00942		570.4	0.00941		570.4	0.01917
			570.6	0.00942		570.6	0.00941		570.6	0.01889
			570.8	0.00918		570.8	0.00915		570.8	0.01862
			571	0.00918		571	0.00915		571	0.01862
			571.2	0.00918		571.2	0.00915		571.2	0.01834
			571.4	0.00894		571.4	0.0089		571.4	0.01834
			571.6	0.00894		571.6	0.0089		571.6	0.01806
			571.8	0.0087		571.8	0.0089		571.8	0.01806
			572	0.0087		572	0.00864		572	0.01778
			572.2	0.0087		572.2	0.00864		572.2	0.01778
			572.4	0.00846		572.4	0.00864		572.4	0.0175
			572.6	0.00846		572.6	0.00839		572.6	0.0175
			572.8	0.00821		572.8	0.00839		572.8	0.01723
			573	0.00821		573	0.00839		573	0.01695
			573.2	0.00821		573.2	0.00814		573.2	0.01695
			573.4	0.00797		573.4	0.00814		573.4	0.01667
			573.6	0.00797		573.6	0.00788		573.6	0.01639
			573.8	0.00797		573.8	0.00788		573.8	0.01639
			574	0.00773		574	0.00788		574	0.01612
			574.2	0.00749		574.2	0.00763		574.2	0.01612
			574.4	0.00749		574.4	0.00763		574.4	0.01584
			574.6	0.00749		574.6	0.00763		574.6	0.01556
			574.8	0.00725		574.8	0.00737		574.8	0.01556
			575	0.00725		575	0.00737		575	0.01528
			575.2	0.00701		575.2	0.00737		575.2	0.01528
			575.4	0.00701		575.4	0.00712		575.4	0.015
			575.6	0.00676		575.6	0.00712		575.6	0.01473
			575.8	0.00676		575.8	0.00712		575.8	0.01445
			576	0.00676		576	0.00686		576	0.01445
			576.2	0.00652		576.2	0.00686		576.2	0.01417
			576.4	0.00652		576.4	0.00686		576.4	0.01389
			576.6	0.00628		576.6	0.00661		576.6	0.01389
			576.8	0.00628		576.8	0.00661		576.8	0.01361
			577	0.00628		577	0.00661		577	0.01334
			577.2	0.00604		577.2	0.00636		577.2	0.01334
			577.4	0.00604		577.4	0.00636		577.4	0.01306
			577.6	0.00604		577.6	0.00636		577.6	0.01306
			577.8	0.0058		577.8	0.0061		577.8	0.01278
			578	0.0058		578	0.0061		578	0.01278
			578.2	0.00556		578.2	0.0061		578.2	0.0125
			578.4	0.00556		578.4	0.00585		578.4	0.0125
			578.6	0.00556		578.6	0.00585		578.6	0.01223
			578.8	0.00556		578.8	0.00585		578.8	0.01223
			579	0.00532		579	0.00559		579	0.01195
			579.2	0.00532		579.2	0.00559		579.2	0.01195
			579.4	0.00532		579.4	0.00559		579.4	0.01167
			579.6	0.00507		579.6	0.00559		579.6	0.01167
			579.8	0.00507		579.8	0.00559		579.8	0.01139
			580	0.00507		580	0.00534		580	0.01139
			580.2	0.00507		580.2	0.00534		580.2	0.01111
			580.4	0.00507		580.4	0.00534		580.4	0.01111
			580.6	0.00507		580.6	0.00534		580.6	0.01111
			580.8	0.00483		580.8	0.00509		580.8	0.01084
			581	0.00483		581	0.00509		581	0.01084
			581.2	0.00483		581.2	0.00509		581.2	0.01056
			581.4	0.00483		581.4	0.00509		581.4	0.01056
			581.6	0.00459		581.6	0.00509		581.6	0.01056
			581.8	0.00459		581.8	0.00483		581.8	0.01028
			582	0.00459		582	0.00483		582	0.01028
			582.2	0.00459		582.2	0.00483		582.2	0.01
			582.4	0.00435		582.4	0.00483		582.4	0.01
			582.6	0.00435		582.6	0.00483		582.6	0.01
			582.8	0.00435		582.8	0.00458		582.8	0.00972
			583	0.00435		583	0.00458		583	0.00972
			583.2	0.00435		583.2	0.00458		583.2	0.00972
			583.4	0.00435		583.4	0.00458		583.4	0.00945
			583.6	0.00435		583.6	0.00458		583.6	0.00945
			583.8	0.00435		583.8	0.00458		583.8	0.00945
			584	0.00435		584	0.00458		584	0.00917
			584.2	0.00435		584.2	0.00458		584.2	0.00917
			584.4	0.00435		584.4	0.00458		584.4	0.00917
			584.6	0.00435		584.6	0.00432		584.6	0.00889
			584.8	0.00411		584.8	0.00432		584.8	0.00889
			585	0.00411		585	0.00432		585	0.00889
			585.2	0.00411		585.2	0.00432		585.2	0.00861
			585.4	0.00411		585.4	0.00432		585.4	0.00861
			585.6	0.00411		585.6	0.00407		585.6	0.00834
			585.8	0.00387		585.8	0.00407		585.8	0.00834
			586	0.00387		586	0.00407		586	0.00834
			586.2	0.00387		586.2	0.00407		586.2	0.00806
			586.4	0.00387		586.4	0.00407		586.4	0.00806
			586.6	0.00387		586.6	0.00407		586.6	0.00806
			586.8	0.00387		586.8	0.00381		586.8	0.00806
			587	0.00362		587	0.00381		587	0.00778
			587.2	0.00362		587.2	0.00381		587.2	0.00778
			587.4	0.00362		587.4	0.00381		587.4	0.0075
			587.6	0.00362		587.6	0.00381		587.6	0.0075
			587.8	0.00338		587.8	0.00356		587.8	0.00722
			588	0.00338		588	0.00356		588	0.00722
			588.2	0.00338		588.2	0.00356		588.2	0.00722
			588.4	0.00338		588.4	0.00356		588.4	0.00695
			588.6	0.00338		588.6	0.00331		588.6	0.00695
			588.8	0.00314		588.8	0.00331		588.8	0.00667
			589	0.00314		589	0.00331		589	0.00667
			589.2	0.00314		589.2	0.00331		589.2	0.00639
			589.4	0.00314		589.4	0.00331		589.4	0.00639
			589.6	0.0029		589.6	0.00305		589.6	0.00639
			589.8	0.0029		589.8	0.00305		589.8	0.00611
			590	0.0029		590	0.00305		590	0.00611
			590.2	0.0029		590.2	0.00305		590.2	0.00611
			590.4	0.0029		590.4	0.00305		590.4	0.00583
			590.6	0.0029		590.6	0.00305		590.6	0.00583
			590.8	0.00266		590.8	0.0028		590.8	0.00556
			591	0.00266		591	0.0028		591	0.00556
			591.2	0.00266		591.2	0.0028		591.2	0.00528
			591.4	0.00266		591.4	0.0028		591.4	0.00528
			591.6	0.00242		591.6	0.00254		591.6	0.00528
			591.8	0.00242		591.8	0.00254		591.8	0.005
			592	0.00242		592	0.00254		592	0.005
			592.2	0.00242		592.2	0.00254		592.2	0.00472
			592.4	0.00217		592.4	0.00229		592.4	0.00472
			592.6	0.00217		592.6	0.00229		592.6	0.00445
			592.8	0.00217		592.8	0.00229		592.8	0.00445
			593	0.00217		593	0.00229		593	0.00445
			593.2	0.00217		593.2	0.00203		593.2	0.00417
			593.4	0.00193		593.4	0.00203		593.4	0.00417
			593.6	0.00193		593.6	0.00203		593.6	0.00417
			593.8	0.00193		593.8	0.00203		593.8	0.00389
			594	0.00193		594	0.00203		594	0.00389
			594.2	0.00169		594.2	0.00178		594.2	0.00361
			594.4	0.00169		594.4	0.00178		594.4	0.00361
			594.6	0.00169		594.6	0.00178		594.6	0.00361
			594.8	0.00169		594.8	0.00178		594.8	0.00333
			595	0.00145		595	0.00178		595	0.00306
			595.2	0.00145		595.2	0.00153		595.2	0.00306
			595.4	0.00145		595.4	0.00153		595.4	0.00306
			595.6	0.00145		595.6	0.00153		595.6	0.00278
			595.8	0.00121		595.8	0.00127		595.8	0.00278
			596	0.00121		596	0.00127		596	0.0025
			596.2	0.00121		596.2	0.00127		596.2	0.0025
			596.4	0.00121		596.4	0.00127		596.4	0.0025
			596.6	0.000966417		596.6	0.00127		596.6	0.00222
			596.8	0.000966417		596.8	0.00127		596.8	0.00222
			597	0.000966417		597	0.00102		597	0.00194
			597.2	0.000966417		597.2	0.00102		597.2	0.00194
			597.4	0.000966417		597.4	0.00102		597.4	0.00167
			597.6	0.000724813		597.6	0.00102		597.6	0.00167
			597.8	0.000724813		597.8	0.000762777		597.8	0.00139
			598	0.000724813		598	0.000762777		598	0.00139
			598.2	0.000724813		598.2	0.000762777		598.2	0.00139
			598.4	0.000483209		598.4	0.000762777		598.4	0.00111
			598.6	0.000483209		598.6	0.000762777		598.6	0.00111
			598.8	0.000483209		598.8	0.000508518		598.8	0.000833565
			599	0.000483209		599	0.000508518		599	0.000833565
			599.2	0.000241604		599.2	0.000508518		599.2	0.000833565
			599.4	0.000241604		599.4	0.000254259		599.4	0.00055571
[truncated: 3 more rows]

## Sheet: Figure 1c
Au-Zn			Au-Zn/Ag			Au-Zn/Ag/Tb
Wavelength	Norm. PLE intensity		Wavelength	Norm. PLE intensity		Wavelength	Norm. PLE intensity
200	0.02654		200	0.01248		200	0.000161594
200.2	0.02947		200.2	0.01401		200.2	0
200.4	0.03304		200.4	0.01311		200.4	0.00137
200.6	0.03235		200.6	0.01116		200.6	0.00178
200.8	0.03008		200.8	0.00846		200.8	8.07972e-05
201	0.02544		201	0.00809		201	0.000996499
201.2	0.02642		201.2	0.00765		201.2	0.00056558
201.4	0.02463		201.4	0.00864		201.4	0.00296
201.6	0.02634		201.6	0.00855		201.6	0.00388
201.8	0.02662		201.8	0.01164		201.8	0.00843
202	0.02552		202	0.01042		202	0.00436
202.2	0.02288		202.2	0.00919		202.2	0.00291
202.4	0.02048		202.4	0.00857		202.4	0.00283
202.6	0.02239		202.6	0.00896		202.6	0.00436
202.8	0.02239		202.8	0.00887		202.8	0.00706
203	0.02146		203	0.0098		203	0.00665
203.2	0.01666		203.2	0.00904		203.2	0.00789
203.4	0.01715		203.4	0.00875		203.4	0.01026
203.6	0.01321		203.6	0.00937		203.6	0.01045
203.8	0.01325		203.8	0.00761		203.8	0.01236
204	0.01524		204	0.00524		204	0.01013
204.2	0.01613		204.2	0.00504		204.2	0.00816
204.4	0.01642		204.4	0.00479		204.4	0.00606
204.6	0.02048		204.6	0.00331		204.6	0.00571
204.8	0.01931		204.8	0.00272		204.8	0.00603
205	0.0176		205	0.000204257		205	0.00417
205.2	0.01772		205.2	0		205.2	0.00442
205.4	0.01528		205.4	2.40302e-05		205.4	0.00215
205.6	0.01687		205.6	0.00175		205.6	0.00234
205.8	0.01642		205.8	0.00335		205.8	0.00302
206	0.01593		206	0.00391		206	0.00393
206.2	0.01345		206.2	0.00536		206.2	0.00525
206.4	0.01496		206.4	0.00821		206.4	0.00654
206.6	0.01406		206.6	0.01055		206.6	0.00576
206.8	0.01049		206.8	0.01019		206.8	0.00595
207	0.01654		207	0.01113		207	0.00805
207.2	0.01626		207.2	0.00938		207.2	0.01005
207.4	0.01565		207.4	0.00892		207.4	0.00988
207.6	0.01504		207.6	0.00858		207.6	0.01032
207.8	0.01532		207.8	0.00752		207.8	0.0097
208	0.01366		208	0.00807		208	0.0083
208.2	0.01475		208.2	0.00709		208.2	0.00891
208.4	0.01845		208.4	0.00715		208.4	0.009
208.6	0.02065		208.6	0.00646		208.6	0.00978
208.8	0.02122		208.8	0.00608		208.8	0.00924
209	0.02105		209	0.00641		209	0.01123
209.2	0.02052		209.2	0.00755		209.2	0.01384
209.4	0.02113		209.4	0.00817		209.4	0.01565
209.6	0.01918		209.6	0.01016		209.6	0.01476
209.8	0.01898		209.8	0.00837		209.8	0.01406
210	0.01939		210	0.00907		210	0.0164
210.2	0.01967		210.2	0.00881		210.2	0.01271
210.4	0.01585		210.4	0.00982		210.4	0.01295
210.6	0.01512		210.6	0.00895		210.6	0.01212
210.8	0.01329		210.8	0.00839		210.8	0.01015
211	0.01577		211	0.00873		211	0.01314
211.2	0.01463		211.2	0.00831		211.2	0.01317
211.4	0.01386		211.4	0.0079		211.4	0.01298
211.6	0.0139		211.6	0.01055		211.6	0.01228
211.8	0.01435		211.8	0.01233		211.8	0.01069
212	0.01162		212	0.01061		212	0.00856
212.2	0.00984		212.2	0.0129		212.2	0.00746
212.4	0.00923		212.4	0.01209		212.4	0.00924
212.6	0.00813		212.6	0.01221		212.6	0.00865
212.8	0.00744		212.8	0.01245		212.8	0.00706
213	0.01305		213	0.01254		213	0.00482
213.2	0.01561		213.2	0.00957		213.2	0.00412
213.4	0.01398		213.4	0.01047		213.4	0.00593
213.6	0.01427		213.6	0.01176		213.6	0.00622
213.8	0.01191		213.8	0.00985		213.8	0.00722
214	0.01069		214	0.01029		214	0.00733
214.2	0.00955		214.2	0.00978		214.2	0.00668
214.4	0.00919		214.4	0.01036		214.4	0.00633
214.6	0.00732		214.6	0.01119		214.6	0.00436
214.8	0.00618		214.8	0.01025		214.8	0.00374
215	0.0113		215	0.00943		215	0.00617
215.2	0.01122		215.2	0.01125		215.2	0.0052
215.4	0.01004		215.4	0.0107		215.4	0.00442
215.6	0.00902		215.6	0.01089		215.6	0.0049
215.8	0.0078		215.8	0.01164		215.8	0.00749
216	0.00931		216	0.01278		216	0.00646
216.2	0.01231		216.2	0.01149		216.2	0.00474
216.4	0.01142		216.4	0.01257		216.4	0.00407
216.6	0.01321		216.6	0.01113		216.6	0.00509
216.8	0.0124		216.8	0.0095		216.8	0.00522
217	0.01256		217	0.00956		217	0.00595
217.2	0.01329		217.2	0.01182		217.2	0.00571
217.4	0.01077		217.4	0.01305		217.4	0.00673
217.6	0.01053		217.6	0.01197		217.6	0.00641
217.8	0.00788		217.8	0.01377		217.8	0.00652
218	0.00788		218	0.01482		218	0.00533
218.2	0.00853		218.2	0.01497		218.2	0.00628
218.4	0.00878		218.4	0.01614		218.4	0.00552
218.6	0.00882		218.6	0.01575		218.6	0.00506
218.8	0.00727		218.8	0.01536		218.8	0.00463
219	0.0074		219	0.01632		219	0.00528
219.2	0.00581		219.2	0.01602		219.2	0.00415
219.4	0.00683		219.4	0.01521		219.4	0.00595
219.6	0.00723		219.6	0.01554		219.6	0.0073
219.8	0.00549		219.8	0.01566		219.8	0.00819
220	0.005		220	0.01593		220	0.00935
220.2	0.00415		220.2	0.01803		220.2	0.01013
220.4	0.00727		220.4	0.01831		220.4	0.00959
220.6	0.00923		220.6	0.0177		220.6	0.00964
220.8	0.00764		220.8	0.01827		220.8	0.00762
221	0.00589		221	0.01846		221	0.00929
221.2	0.00614		221.2	0.01942		221.2	0.01023
221.4	0.00386		221.4	0.01963		221.4	0.01102
221.6	0.00256		221.6	0.02044		221.6	0.01145
221.8	0.00207		221.8	0.02194		221.8	0.01228
222	0.0013		222	0.02329		222	0.01099
222.2	0.000650274		222.2	0.02344		222.2	0.01096
222.4	0.00203		222.4	0.02401		222.4	0.01042
222.6	0.00228		222.6	0.02548		222.6	0.01023
222.8	0.00256		222.8	0.02633		222.8	0.01134
223	0.00163		223	0.02684		223	0.00978
223.2	0.000731559		223.2	0.02744		223.2	0.00996
223.4	0		223.4	0.02828		223.4	0.01042
223.6	0.00183		223.6	0.0281		223.6	0.01021
223.8	0.0011		223.8	0.02864		223.8	0.01064
224	0.00264		224	0.029		224	0.01134
224.2	0.0039		224.2	0.02972		224.2	0.01182
224.4	0.00683		224.4	0.02993		224.4	0.01115
224.6	0.00788		224.6	0.03152		224.6	0.01285
224.8	0.0089		224.8	0.03269		224.8	0.01255
225	0.01154		225	0.03395		225	0.01406
225.2	0.01187		225.2	0.03413		225.2	0.01546
225.4	0.01236		225.4	0.03549		225.4	0.01724
225.6	0.01081		225.6	0.0366		225.6	0.01729
225.8	0.00914		225.8	0.03708		225.8	0.0157
226	0.00898		226	0.03729		226	0.01764
226.2	0.00695		226.2	0.03816		226.2	0.01778
226.4	0.00715		226.4	0.03867		226.4	0.01985
226.6	0.00699		226.6	0.04225		226.6	0.02079
226.8	0.00528		226.8	0.04216		226.8	0.02273
227	0.0065		227	0.04228		227	0.02257
227.2	0.00727		227.2	0.04315		227.2	0.02241
227.4	0.0076		227.4	0.04513		227.4	0.02308
227.6	0.00654		227.6	0.04576		227.6	0.02467
227.8	0.00943		227.8	0.04633		227.8	0.02456
228	0.00988		228	0.04756		228	0.02604
228.2	0.01122		228.2	0.04819		228.2	0.02699
228.4	0.01183		228.4	0.04861		228.4	0.02938
228.6	0.01211		228.6	0.04879		228.6	0.03111
228.8	0.01439		228.8	0.05009		228.8	0.03272
229	0.01679		229	0.05207		229	0.03302
229.2	0.01861		229.2	0.05387		229.2	0.03291
229.4	0.01841		229.4	0.05507		229.4	0.0341
229.6	0.01727		229.6	0.05669		229.6	0.03649
229.8	0.01837		229.8	0.05961		229.8	0.03849
230	0.0202		230	0.06168		230	0.03932
230.2	0.02093		230.2	0.06438		230.2	0.03989
230.4	0.02418		230.4	0.06504		230.4	0.04293
230.6	0.0239		230.6	0.0648		230.6	0.04385
230.8	0.02378		230.8	0.06658		230.8	0.04508
231	0.02365		231	0.06877		231	0.04584
231.2	0.02418		231.2	0.07021		231.2	0.04589
231.4	0.02528		231.4	0.07102		231.4	0.04829
231.6	0.02776		231.6	0.06874		231.6	0.04816
231.8	0.02829		231.8	0.06901		231.8	0.04837
232	0.02735		232	0.06937		232	0.05018
232.2	0.0278		232.2	0.07012		232.2	0.05039
232.4	0.02833		232.4	0.07105		232.4	0.05182
232.6	0.02691		232.6	0.07309		232.6	0.05298
232.8	0.0293		232.8	0.07586		232.8	0.05265
233	0.03008		233	0.0767		233	0.0554
233.2	0.03077		233.2	0.07847		233.2	0.05694
233.4	0.03113		233.4	0.08063		233.4	0.05675
233.6	0.03073		233.6	0.08322		233.6	0.05812
233.8	0.03101		233.8	0.08586		233.8	0.06011
234	0.0317		234	0.08799		234	0.0599
234.2	0.03064		234.2	0.08898		234.2	0.06084
234.4	0.03418		234.4	0.09091		234.4	0.062
234.6	0.03621		234.6	0.09244		234.6	0.06345
234.8	0.03755		234.8	0.09391		234.8	0.06504
235	0.0382		235	0.09562		235	0.06526
235.2	0.03906		235.2	0.09607		235.2	0.06687
235.4	0.03902		235.4	0.0973		235.4	0.06825
235.6	0.03723		235.6	0.09974		235.6	0.06914
235.8	0.03698		235.8	0.10142		235.8	0.07091
236	0.03552		236	0.10343		236	0.07258
236.2	0.03629		236.2	0.10608		236.2	0.07361
236.4	0.03853		236.4	0.10674		236.4	0.07533
236.6	0.03934		236.6	0.108		236.6	0.07625
236.8	0.0417		236.8	0.10989		236.8	0.07708
237	0.04247		237	0.11055		237	0.07813
237.2	0.04211		237.2	0.11097		237.2	0.08061
237.4	0.04215		237.4	0.11217		237.4	0.08249
237.6	0.03999		237.6	0.1113		237.6	0.08126
237.8	0.04109		237.8	0.11136		237.8	0.08333
238	0.04206		238	0.11298		238	0.08511
238.2	0.04251		238.2	0.11374		238.2	0.0889
238.4	0.04365		238.4	0.11437		238.4	0.0896
238.6	0.04645		238.6	0.11506		238.6	0.091
238.8	0.04739		238.8	0.1159		238.8	0.0941
239	0.04694		239	0.11674		239	0.09688
239.2	0.04719		239.2	0.11779		239.2	0.09755
239.4	0.04593		239.4	0.11926		239.4	0.09984
239.6	0.04649		239.6	0.12109		239.6	0.10105
239.8	0.04731		239.8	0.12118		239.8	0.10232
240	0.04808		240	0.12115		240	0.10496
240.2	0.05064		240.2	0.12317		240.2	0.1063
240.4	0.05369		240.4	0.12506		240.4	0.10902
240.6	0.05666		240.6	0.1277		240.6	0.11099
240.8	0.05625		240.8	0.12872		240.8	0.11425
241	0.05686		241	0.13074		241	0.11651
241.2	0.0582		241.2	0.13164		241.2	0.11818
241.4	0.05832		241.4	0.13371		241.4	0.11969
241.6	0.05934		241.6	0.13542		241.6	0.12141
241.8	0.06031		241.8	0.13668		241.8	0.122
242	0.06153		242	0.13906		242	0.12392
242.2	0.06149		242.2	0.14239		242.2	0.12586
242.4	0.06478		242.4	0.14407		242.4	0.13041
242.6	0.06576		242.6	0.14552		242.6	0.13302
242.8	0.06637		242.8	0.14615		242.8	0.13676
243	0.06726		243	0.14702		243	0.14069
243.2	0.06791		243.2	0.14825		243.2	0.14336
243.4	0.06901		243.4	0.1502		243.4	0.14608
243.6	0.06905		243.6	0.15017		243.6	0.14727
243.8	0.07035		243.8	0.1517		243.8	0.14894
244	0.07129		244	0.15221		244	0.15133
244.2	0.07084		244.2	0.15341		244.2	0.154
244.4	0.0721		244.4	0.15534		244.4	0.15473
244.6	0.07214		244.6	0.15708		244.6	0.15796
244.8	0.07433		244.8	0.15888		244.8	0.15947
245	0.07519		245	0.16174		245	0.16073
245.2	0.07539		245.2	0.163		245.2	0.16391
245.4	0.07815		245.4	0.16345		245.4	0.16693
245.6	0.07905		245.6	0.16579		245.6	0.1694
245.8	0.07929		245.8	0.16684		245.8	0.17196
246	0.07868		246	0.17021		246	0.17468
246.2	0.07921		246.2	0.17267		246.2	0.17748
246.4	0.07994		246.4	0.17444		246.4	0.17915
246.6	0.08132		246.6	0.17528		246.6	0.18115
246.8	0.08015		246.8	0.17766		246.8	0.18241
247	0.08218		247	0.17865		247	0.18529
247.2	0.08258		247.2	0.18027		247.2	0.18907
247.4	0.0845		247.4	0.18129		247.4	0.19087
247.6	0.08478		247.6	0.18279		247.6	0.19238
247.8	0.0849		247.8	0.18679		247.8	0.1937
248	0.08531		248	0.18802		248	0.19566
248.2	0.08799		248.2	0.18901		248.2	0.19841
248.4	0.09055		248.4	0.18991		248.4	0.20277
248.6	0.09238		248.6	0.1909		248.6	0.20552
248.8	0.09299		248.8	0.19294		248.8	0.20865
249	0.09283		249	0.19249		249	0.21209
249.2	0.09331		249.2	0.19445		249.2	0.21409
249.4	0.09449		249.4	0.19682		249.4	0.21667
249.6	0.09608		249.6	0.19853		249.6	0.21877
249.8	0.09754		249.8	0.19862		249.8	0.2212
250	0.09925		250	0.20078		250	0.22392
250.2	0.10063		250.2	0.20139		250.2	0.22658
250.4	0.10254		250.4	0.20268		250.4	0.22882
250.6	0.10453		250.6	0.20499		250.6	0.23162
250.8	0.10522		250.8	0.20715		250.8	0.2335
251	0.10628		251	0.20805		251	0.23512
251.2	0.10705		251.2	0.20962		251.2	0.23701
251.4	0.10876		251.4	0.21112		251.4	0.23781
251.6	0.10786		251.6	0.21298		251.6	0.23754
251.8	0.10908		251.8	0.21331		251.8	0.24104
252	0.11152		252	0.21406		252	0.24239
252.2	0.11193		252.2	0.2161		252.2	0.24374
252.4	0.11233		252.4	0.21664		252.4	0.24482
252.6	0.11559		252.6	0.21842		252.6	0.24724
252.8	0.11689		252.8	0.2201		252.8	0.24859
253	0.11888		253	0.22034		253	0.2502
253.2	0.11892		253.2	0.22175		253.2	0.2529
253.4	0.12172		253.4	0.22313		253.4	0.25613
253.6	0.12217		253.6	0.22515		253.6	0.25909
253.8	0.12266		253.8	0.22731		253.8	0.26124
254	0.12371		254	0.22881		254	0.2634
254.2	0.12469		254.2	0.22974		254.2	0.26555
254.4	0.12518		254.4	0.23079		254.4	0.26717
254.6	0.12676		254.6	0.2322		254.6	0.26879
254.8	0.12741		254.8	0.23386		254.8	0.27202
255	0.12884		255	0.23392		255	0.27256
255.2	0.13054		255.2	0.23419		255.2	0.27363
255.4	0.13042		255.4	0.23608		255.4	0.27471
255.6	0.1316		255.6	0.23845		255.6	0.27525
255.8	0.13257		255.8	0.2407		255.8	0.27713
256	0.13225		256	0.24206		256	0.28037
256.2	0.13375		256.2	0.24455		256.2	0.28306
256.4	0.13424		256.4	0.24776		256.4	0.28494
256.6	0.1357		256.6	0.2496		256.6	0.28737
256.8	0.13692		256.8	0.25035		256.8	0.28845
257	0.13774		257	0.25146		257	0.28845
257.2	0.13952		257.2	0.25317		257.2	0.29033
257.4	0.14066		257.4	0.25218		257.4	0.29249
257.6	0.14229		257.6	0.2523		257.6	0.2941
257.8	0.14371		257.8	0.25389		257.8	0.2941
258	0.14367		258	0.25491		258	0.29545
258.2	0.14395		258.2	0.25662		258.2	0.29787
258.4	0.14497		258.4	0.25792		258.4	0.30137
258.6	0.14526		258.6	0.25963		258.6	0.30245
258.8	0.147		258.8	0.26041		258.8	0.30326
259	0.14875		259	0.26116		259	0.30434
259.2	0.14997		259.2	0.26134		259.2	0.30568
259.4	0.15172		259.4	0.26314		259.4	0.30622
259.6	0.15269		259.6	0.2635		259.6	0.30757
259.8	0.15281		259.8	0.26588		259.8	0.30838
260	0.15302		260	0.26708		260	0.3108
260.2	0.15363		260.2	0.26759		260.2	0.31269
260.4	0.1546		260.4	0.26837		260.4	0.31538
260.6	0.15542		260.6	0.26804		260.6	0.31699
260.8	0.15554		260.8	0.26879		260.8	0.3178
261	0.15578		261	0.26966		261	0.31726
261.2	0.15684		261.2	0.27071		261.2	0.31915
261.4	0.15704		261.4	0.27134		261.4	0.32076
261.6	0.15838		261.6	0.27324		261.6	0.32184
261.8	0.15936		261.8	0.27273		261.8	0.32265
262	0.16188		262	0.2736		262	0.32427
262.2	0.16257		262.2	0.27432		262.2	0.32373
262.4	0.16399		262.4	0.27684		262.4	0.32615
262.6	0.16602		262.6	0.279		262.6	0.32669
262.8	0.1668		262.8	0.27945		262.8	0.32669
263	0.16797		263	0.28059		263	0.32723
263.2	0.16883		263.2	0.2824		263.2	0.32804
263.4	0.16842		263.4	0.2827		263.4	0.32858
263.6	0.16854		263.6	0.2836		263.6	0.33019
263.8	0.16907		263.8	0.2848		263.8	0.33262
264	0.17147		264	0.286		264	0.33423
264.2	0.17212		264.2	0.2872		264.2	0.33558
264.4	0.17249		264.4	0.2881		264.4	0.33692
264.6	0.1724		264.6	0.2881		264.6	0.33854
264.8	0.17338		264.8	0.28871		264.8	0.33935
265	0.17452		265	0.2878		265	0.33962
265.2	0.17635		265.2	0.28901		265.2	0.33989
265.4	0.17736		265.4	0.28991		265.4	0.3415
265.6	0.17687		265.6	0.29051		265.6	0.34285
265.8	0.17765		265.8	0.29201		265.8	0.3442
266	0.17785		266	0.29411		266	0.34581
266.2	0.17866		266.2	0.29441		266.2	0.34797
266.4	0.17874		266.4	0.29471		266.4	0.34824
266.6	0.17952		266.6	0.29591		266.6	0.34958
266.8	0.17968		266.8	0.29682		266.8	0.35039
267	0.18037		267	0.29652		267	0.3512
267.2	0.18057		267.2	0.29772		267.2	0.35147
267.4	0.18155		267.4	0.29772		267.4	0.35308
267.6	0.18224		267.6	0.29862		267.6	0.35308
267.8	0.18407		267.8	0.29802		267.8	0.35389
268	0.18415		268	0.29952		268	0.35362
268.2	0.18391		268.2	0.30012		268.2	0.35497
268.4	0.1835		268.4	0.30042		268.4	0.35766
268.6	0.1833		268.6	0.30222		268.6	0.3582
268.8	0.18452		268.8	0.30372		268.8	0.36089
269	0.18537		269	0.30372		269	0.36197
269.2	0.1859		269.2	0.30372		269.2	0.36332
269.4	0.18675		269.4	0.30553		269.4	0.3644
269.6	0.18728		269.6	0.30643		269.6	0.36547
269.8	0.18724		269.8	0.30733		269.8	0.36655
270	0.18691		270	0.30823		270	0.36682
270.2	0.18744		270.2	0.31003		270.2	0.36628
270.4	0.1885		270.4	0.31063		270.4	0.36682
270.6	0.18947		270.6	0.31123		270.6	0.36817
270.8	0.18919		270.8	0.31213		270.8	0.36844
271	0.19008		271	0.31123		271	0.3687
271.2	0.1913		271.2	0.31093		271.2	0.36951
271.4	0.19086		271.4	0.31063		271.4	0.37167
271.6	0.19207		271.6	0.31063		271.6	0.37248
271.8	0.19346		271.8	0.31123		271.8	0.37328
272	0.19541		272	0.31213		272	0.37328
272.2	0.19646		272.2	0.31213		272.2	0.37382
272.4	0.19728		272.4	0.31304		272.4	0.3749
272.6	0.19659		272.6	0.31274		272.6	0.37571
272.8	0.1974		272.8	0.31213		272.8	0.37732
273	0.19951		273	0.31244		273	0.37813
273.2	0.20024		273.2	0.31364		273.2	0.37867
273.4	0.20041		273.4	0.31544		273.4	0.37975
273.6	0.20142		273.6	0.31544		273.6	0.37921
273.8	0.20337		273.8	0.31454		273.8	0.37975
274	0.20333		274	0.31484		274	0.38136
274.2	0.20382		274.2	0.31574		274.2	0.38271
274.4	0.20557		274.4	0.31574		274.4	0.38352
274.6	0.20719		274.6	0.31694		274.6	0.38352
274.8	0.20667		274.8	0.31844		274.8	0.38325
275	0.20662		275	0.31844		275	0.38352
275.2	0.20768		275.2	0.31994		275.2	0.38406
275.4	0.20898		275.4	0.32115		275.4	0.38486
275.6	0.20914		275.6	0.32145		275.6	0.38594
275.8	0.20943		275.8	0.32115		275.8	0.38675
276	0.21069		276	0.32145		276	0.38783
276.2	0.21024		276.2	0.32175		276.2	0.38863
276.4	0.21077		276.4	0.32295		276.4	0.38944
276.6	0.21085		276.6	0.32445		276.6	0.39052
276.8	0.21264		276.8	0.32475		276.8	0.3916
277	0.21179		277	0.32475		277	0.39294
277.2	0.21227		277.2	0.32505		277.2	0.39348
277.4	0.2117		277.4	0.32595		277.4	0.39483
277.6	0.21301		277.6	0.32625		277.6	0.39564
277.8	0.21268		277.8	0.32745		277.8	0.3951
278	0.21329		278	0.32866		278	0.39618
278.2	0.21459		278.2	0.32836		278.2	0.39833
278.4	0.21459		278.4	0.32866		278.4	0.39752
278.6	0.21613		278.6	0.32866		278.6	0.39806
278.8	0.21764		278.8	0.32986		278.8	0.39779
279	0.21821		279	0.33046		279	0.3986
279.2	0.21833		279.2	0.33136		279.2	0.39941
279.4	0.21939		279.4	0.33166		279.4	0.40075
279.6	0.21935		279.6	0.33166		279.6	0.40102
279.8	0.21947		279.8	0.33226		279.8	0.40022
280	0.21931		280	0.33286		280	0.40156
280.2	0.22016		280.2	0.33256		280.2	0.40022
280.4	0.21967		280.4	0.33256		280.4	0.40022
280.6	0.21914		280.6	0.33376		280.6	0.40102
280.8	0.21983		280.8	0.33496		280.8	0.40075
281	0.22056		281	0.33466		281	0.40102
281.2	0.22138		281.2	0.33556		281.2	0.40183
281.4	0.22097		281.4	0.33677		281.4	0.40318
281.6	0.2215		281.6	0.33737		281.6	0.40291
281.8	0.22077		281.8	0.33737		281.8	0.40318
282	0.22178		282	0.33677		282	0.40533
282.2	0.22296		282.2	0.33707		282.2	0.4056
282.4	0.22406		282.4	0.33767		282.4	0.40695
282.6	0.22487		282.6	0.33887		282.6	0.40668
282.8	0.22439		282.8	0.33887		282.8	0.40695
283	0.22597		283	0.33947		283	0.40749
283.2	0.22646		283.2	0.33977		283.2	0.4083
283.4	0.22674		283.4	0.34067		283.4	0.40803
283.6	0.22727		283.6	0.33947		283.6	0.4083
283.8	0.2278		283.8	0.33977		283.8	0.40883
284	0.22731		284	0.33947		284	0.41045
284.2	0.22731		284.2	0.34097		284.2	0.41153
284.4	0.22739		284.4	0.34187		284.4	0.41207
284.6	0.22739		284.6	0.34247		284.6	0.41234
284.8	0.22804		284.8	0.34247		284.8	0.41341
285	0.22914		285	0.34217		285	0.41368
285.2	0.22902		285.2	0.34217		285.2	0.41422
285.4	0.22963		285.4	0.34307		285.4	0.41503
285.6	0.23036		285.6	0.34397		285.6	0.41557
285.8	0.23121		285.8	0.34367		285.8	0.41611
286	0.23207		286	0.34458		286	0.41718
286.2	0.23239		286.2	0.34458		286.2	0.41718
286.4	0.23268		286.4	0.34488		286.4	0.41718
286.6	0.23243		286.6	0.34548		286.6	0.41745
286.8	0.23304		286.8	0.34608		286.8	0.41826
287	0.23251		287	0.34638		287	0.41961
287.2	0.23329		287.2	0.34608		287.2	0.41988
287.4	0.23284		287.4	0.34698		287.4	0.42149
287.6	0.23239		287.6	0.34728		287.6	0.42284
287.8	0.23243		287.8	0.34818		287.8	0.42311
288	0.23304		288	0.34908		288	0.42365
288.2	0.23247		288.2	0.34968		288.2	0.42499
288.4	0.23357		288.4	0.35028		288.4	0.42553
288.6	0.23467		288.6	0.35028		288.6	0.42634
288.8	0.23568		288.8	0.35178		288.8	0.42688
289	0.23495		289	0.35148		289	0.42688
289.2	0.23597		289.2	0.35299		289.2	0.42688
289.4	0.23617		289.4	0.35359		289.4	0.42769
289.6	0.23609		289.6	0.35419		289.6	0.42796
289.8	0.23735		289.8	0.35599		289.8	0.42876
290	0.23804		290	0.35689		290	0.42876
290.2	0.2382		290.2	0.35629		290.2	0.43038
290.4	0.23776		290.4	0.35659		290.4	0.43119
290.6	0.23845		290.6	0.35719		290.6	0.43307
290.8	0.23828		290.8	0.35719		290.8	0.43415
291	0.23967		291	0.35719		291	0.43442
291.2	0.23975		291.2	0.35719		291.2	0.4355
291.4	0.23979		291.4	0.35749		291.4	0.4363
291.6	0.24011		291.6	0.35749		291.6	0.43604
291.8	0.24072		291.8	0.35779		291.8	0.4355
292	0.24064		292	0.35809		292	0.43657
292.2	0.24133		292.2	0.35869		292.2	0.43765
292.4	0.24113		292.4	0.35959		292.4	0.43711
292.6	0.24137		292.6	0.35959		292.6	0.43792
292.8	0.24097		292.8	0.3602		292.8	0.43954
293	0.24097		293	0.3617		293	0.43981
293.2	0.24259		293.2	0.362		293.2	0.44142
293.4	0.24198		293.4	0.3617		293.4	0.44142
293.6	0.24223		293.6	0.362		293.6	0.44115
293.8	0.2417		293.8	0.3611		293.8	0.44304
294	0.24231		294	0.3611		294	0.44196
294.2	0.24206		294.2	0.3611		294.2	0.44277
294.4	0.24239		294.4	0.3617		294.4	0.44358
294.6	0.24215		294.6	0.3617		294.6	0.44331
294.8	0.24125		294.8	0.362		294.8	0.44465
295	0.24194		295	0.362		295	0.44492
295.2	0.24271		295.2	0.362		295.2	0.44573
295.4	0.24206		295.4	0.362		295.4	0.44573
295.6	0.24247		295.6	0.3626		295.6	0.446
295.8	0.24292		295.8	0.362		295.8	0.44735
296	0.24332		296	0.3626		296	0.44789
296.2	0.24532		296.2	0.3632		296.2	0.44816
296.4	0.2454		296.4	0.3635		296.4	0.44762
296.6	0.24613		296.6	0.3638		296.6	0.44789
296.8	0.24678		296.8	0.3641		296.8	0.45031
297	0.24625		297	0.3644		297	0.45112
297.2	0.24605		297.2	0.3644		297.2	0.45219
297.4	0.24621		297.4	0.3644		297.4	0.45381
297.6	0.24576		297.6	0.3644		297.6	0.45462
297.8	0.24597		297.8	0.3641		297.8	0.45462
298	0.24714		298	0.3635		298	0.45435
298.2	0.2469		298.2	0.3638		298.2	0.45516
298.4	0.248		298.4	0.3641		298.4	0.45543
298.6	0.24771		298.6	0.365		298.6	0.4557
298.8	0.24788		298.8	0.3659		298.8	0.45543
299	0.2469		299	0.3656		299	0.4557
299.2	0.24702		299.2	0.3653		299.2	0.45623
299.4	0.24637		299.4	0.3653		299.4	0.4565
299.6	0.24617		299.6	0.3656		299.6	0.45785
299.8	0.24735		299.8	0.3653		299.8	0.45785
300	0.24845		300	0.3659		300	0.45866
300.2	0.24784		300.2	0.3674		300.2	0.45974
300.4	0.24808		300.4	0.3668		300.4	0.46108
300.6	0.24893		300.6	0.3671		300.6	0.46189
300.8	0.24914		300.8	0.36861		300.8	0.46297
301	0.24975		301	0.36891		301	0.46378
301.2	0.24966		301.2	0.36861		301.2	0.46378
301.4	0.24901		301.4	0.36951		301.4	0.46458
301.6	0.24918		301.6	0.37041		301.6	0.46485
301.8	0.24873		301.8	0.37101		301.8	0.46593
302	0.24893		302	0.37161		302	0.46647
302.2	0.25044		302.2	0.37101		302.2	0.46755
302.4	0.25084		302.4	0.37131		302.4	0.46835
302.6	0.24991		302.6	0.37221		302.6	0.46782
302.8	0.24975		302.8	0.37311		302.8	0.46916
303	0.25044		303	0.37341		303	0.46943
303.2	0.25109		303.2	0.37281		303.2	0.46997
303.4	0.25129		303.4	0.37221		303.4	0.47024
303.6	0.25064		303.6	0.37221		303.6	0.46997
303.8	0.25101		303.8	0.37221		303.8	0.46997
304	0.25117		304	0.37161		304	0.46943
304.2	0.25149		304.2	0.37101		304.2	0.4697
304.4	0.25149		304.4	0.37131		304.4	0.47024
304.6	0.25162		304.6	0.37071		304.6	0.47132
304.8	0.25109		304.8	0.37041		304.8	0.47293
305	0.25064		305	0.37071		305	0.4732
305.2	0.25105		305.2	0.37131		305.2	0.47347
305.4	0.2508		305.4	0.37281		305.4	0.47428
305.6	0.25141		305.6	0.37371		305.6	0.47482
305.8	0.25227		305.8	0.37341		305.8	0.47643
306	0.25149		306	0.37401		306	0.47724
306.2	0.25166		306.2	0.37431		306.2	0.47724
306.4	0.25149		306.4	0.37371		306.4	0.47724
306.6	0.25259		306.6	0.37341		306.6	0.47724
306.8	0.25357		306.8	0.37431		306.8	0.47697
307	0.25365		307	0.37431		307	0.47751
307.2	0.25422		307.2	0.37431		307.2	0.47805
307.4	0.2543		307.4	0.37461		307.4	0.47859
307.6	0.25422		307.6	0.37461		307.6	0.4794
307.8	0.25369		307.8	0.37521		307.8	0.47967
308	0.25458		308	0.37491		308	0.47994
308.2	0.25426		308.2	0.37581		308.2	0.4802
308.4	0.25405		308.4	0.37642		308.4	0.48047
308.6	0.25462		308.6	0.37672		308.6	0.4802
308.8	0.25535		308.8	0.37672		308.8	0.4802
309	0.25495		309	0.37612		309	0.4794
309.2	0.25483		309.2	0.37672		309.2	0.4802
309.4	0.25474		309.4	0.37672		309.4	0.48047
309.6	0.25507		309.6	0.37642		309.6	0.48128
309.8	0.25491		309.8	0.37762		309.8	0.48155
310	0.25535		310	0.37762		310	0.48236
310.2	0.25511		310.2	0.37732		310.2	0.48155
310.4	0.25454		310.4	0.37762		310.4	0.48182
310.6	0.25422		310.6	0.37882		310.6	0.48263
310.8	0.25369		310.8	0.37852		310.8	0.48398
311	0.25308		311	0.37822		311	0.48344
311.2	0.25324		311.2	0.37822		311.2	0.48424
311.4	0.25336		311.4	0.37822		311.4	0.48398
311.6	0.25336		311.6	0.37852		311.6	0.48505
311.8	0.25292		311.8	0.37852		311.8	0.48505
312	0.25328		312	0.37762		312	0.48532
312.2	0.25426		312.2	0.37912		312.2	0.48613
312.4	0.25515		312.4	0.37942		312.4	0.4864
312.6	0.25531		312.6	0.38002		312.6	0.48721
312.8	0.25511		312.8	0.38032		312.8	0.48694
313	0.25483		313	0.38032		313	0.48694
313.2	0.25446		313.2	0.38092		313.2	0.48721
313.4	0.25503		313.4	0.38152		313.4	0.48775
313.6	0.25519		313.6	0.38212		313.6	0.48775
313.8	0.25609		313.8	0.38212		313.8	0.48748
314	0.25625		314	0.38212		314	0.48721
314.2	0.25706		314.2	0.38182		314.2	0.48775
314.4	0.25743		314.4	0.38272		314.4	0.48721
314.6	0.25934		314.6	0.38362		314.6	0.48775
314.8	0.25917		314.8	0.38362		314.8	0.48802
315	0.25958		315	0.38423		315	0.48775
315.2	0.25958		315.2	0.38453		315.2	0.48721
315.4	0.25917		315.4	0.38392		315.4	0.48721
315.6	0.25909		315.6	0.38392		315.6	0.48748
315.8	0.25913		315.8	0.38362		315.8	0.48775
316	0.25808		316	0.38362		316	0.48855
316.2	0.25828		316.2	0.38392		316.2	0.48909
316.4	0.25812		316.4	0.38423		316.4	0.48936
316.6	0.25787		316.6	0.38423		316.6	0.4899
316.8	0.25824		316.8	0.38392		316.8	0.4899
317	0.25857		317	0.38423		317	0.49098
317.2	0.25763		317.2	0.38483		317.2	0.49044
317.4	0.25731		317.4	0.38483		317.4	0.49017
317.6	0.25804		317.6	0.38453		317.6	0.49098
317.8	0.25779		317.8	0.38483		317.8	0.49179
318	0.25726		318	0.38513		318	0.49098
318.2	0.25739		318.2	0.38573		318.2	0.49125
318.4	0.25848		318.4	0.38573		318.4	0.49179
318.6	0.25836		318.6	0.38573		318.6	0.49232
318.8	0.25828		318.8	0.38543		318.8	0.49259
319	0.25796		319	0.38573		319	0.49205
319.2	0.25832		319.2	0.38663		319.2	0.49205
319.4	0.25718		319.4	0.38633		319.4	0.4934
319.6	0.25755		319.6	0.38693		319.6	0.49367
319.8	0.25792		319.8	0.38723		319.8	0.49367
320	0.25836		320	0.38783		320	0.49421
320.2	0.25869		320.2	0.38813		320.2	0.49448
320.4	0.25889		320.4	0.38873		320.4	0.49529
320.6	0.25885		320.6	0.38933		320.6	0.49502
320.8	0.25877		320.8	0.38903		320.8	0.49529
321	0.25881		321	0.38963		321	0.49529
321.2	0.25852		321.2	0.38903		321.2	0.49583
321.4	0.25865		321.4	0.38903		321.4	0.49636
321.6	0.25885		321.6	0.38963		321.6	0.4969
321.8	0.25848		321.8	0.38993		321.8	0.49744
322	0.25897		322	0.39113		322	0.49717
322.2	0.25913		322.2	0.39264		322.2	0.49771
322.4	0.25934		322.4	0.39204		322.4	0.49798
322.6	0.2595		322.6	0.39173		322.6	0.49825
322.8	0.2593		322.8	0.39264		322.8	0.49852
323	0.25958		323	0.39324		323	0.49906
323.2	0.2597		323.2	0.39354		323.2	0.49987
323.4	0.2595		323.4	0.39354		323.4	0.49987
323.6	0.25962		323.6	0.39234		323.6	0.5004
323.8	0.25934		323.8	0.39294		323.8	0.50067
324	0.25913		324	0.39234		324	0.50094
324.2	0.25905		324.2	0.39294		324.2	0.50094
324.4	0.25897		324.4	0.39324		324.4	0.50175
324.6	0.25861		324.6	0.39324		324.6	0.50094
324.8	0.25783		324.8	0.39384		324.8	0.50067
325	0.25743		325	0.39384		325	0.50094
325.2	0.25787		325.2	0.39414		325.2	0.50121
325.4	0.25893		325.4	0.39504		325.4	0.50067
325.6	0.25897		325.6	0.39624		325.6	0.5004
325.8	0.25832		325.8	0.39624		325.8	0.5004
326	0.25771		326	0.39624		326	0.5004
326.2	0.25787		326.2	0.39594		326.2	0.5004
326.4	0.25731		326.4	0.39594		326.4	0.50148
326.6	0.25735		326.6	0.39564		326.6	0.50121
326.8	0.25767		326.8	0.39654		326.8	0.50148
327	0.25759		327	0.39684		327	0.50202
327.2	0.25722		327.2	0.39654		327.2	0.50202
327.4	0.25771		327.4	0.39774		327.4	0.50229
327.6	0.25877		327.6	0.39774		327.6	0.50283
327.8	0.2595		327.8	0.39774		327.8	0.5031
328	0.25934		328	0.39834		328	0.50337
328.2	0.25857		328.2	0.39894		328.2	0.50337
328.4	0.25869		328.4	0.39894		328.4	0.50364
328.6	0.25893		328.6	0.39954		328.6	0.50391
328.8	0.25897		328.8	0.39954		328.8	0.50444
329	0.2584		329	0.39954		329	0.50471
329.2	0.25739		329.2	0.40045		329.2	0.50391
329.4	0.25743		329.4	0.40105		329.4	0.50417
329.6	0.25682		329.6	0.40105		329.6	0.50444
329.8	0.25637		329.8	0.40045		329.8	0.50471
330	0.25731		330	0.40015		330	0.50471
330.2	0.25783		330.2	0.40015		330.2	0.50525
330.4	0.25771		330.4	0.40015		330.4	0.50525
330.6	0.25698		330.6	0.39985		330.6	0.50525
330.8	0.25674		330.8	0.39894		330.8	0.50552
331	0.25718		331	0.39864		331	0.50633
331.2	0.25682		331.2	0.39864		331.2	0.50606
331.4	0.25678		331.4	0.39954		331.4	0.50525
331.6	0.2567		331.6	0.40015		331.6	0.50498
331.8	0.25759		331.8	0.40015		331.8	0.50552
332	0.2569		332	0.40105		332	0.50579
332.2	0.25792		332.2	0.40105		332.2	0.50552
332.4	0.25743		332.4	0.40135		332.4	0.50606
332.6	0.25759		332.6	0.40165		332.6	0.50579
332.8	0.25771		332.8	0.40135		332.8	0.5066
333	0.25755		333	0.40135		333	0.50579
333.2	0.25828		333.2	0.40195		333.2	0.50579
333.4	0.25804		333.4	0.40255		333.4	0.50579
333.6	0.25775		333.6	0.40315		333.6	0.50552
333.8	0.25763		333.8	0.40345		333.8	0.50633
334	0.25731		334	0.40315		334	0.50633
334.2	0.25694		334.2	0.40345		334.2	0.50714
334.4	0.25706		334.4	0.40255		334.4	0.50687
334.6	0.25661		334.6	0.40225		334.6	0.50606
334.8	0.25556		334.8	0.40225		334.8	0.50579
335	0.25556		335	0.40225		335	0.50633
335.2	0.25487		335.2	0.40195		335.2	0.5066
335.4	0.25515		335.4	0.40225		335.4	0.50741
335.6	0.25499		335.6	0.40165		335.6	0.50795
335.8	0.25487		335.8	0.40225		335.8	0.50768
336	0.25474		336	0.40195		336	0.50875
336.2	0.25503		336.2	0.40225		336.2	0.50848
336.4	0.25503		336.4	0.40255		336.4	0.50795
336.6	0.25527		336.6	0.40225		336.6	0.50768
336.8	0.25552		336.8	0.40345		336.8	0.50795
337	0.25596		337	0.40345		337	0.50821
337.2	0.25544		337.2	0.40345		337.2	0.50768
337.4	0.25499		337.4	0.40315		337.4	0.50768
337.6	0.25434		337.6	0.40315		337.6	0.50714
337.8	0.25409		337.8	0.40375		337.8	0.50687
338	0.25397		338	0.40405		338	0.50714
338.2	0.25414		338.2	0.40465		338.2	0.5066
338.4	0.25385		338.4	0.40465		338.4	0.50741
338.6	0.2534		338.6	0.40405		338.6	0.50768
338.8	0.25332		338.8	0.40315		338.8	0.50768
339	0.25344		339	0.40435		339	0.50741
339.2	0.25275		339.2	0.40435		339.2	0.50714
339.4	0.25304		339.4	0.40435		339.4	0.50741
339.6	0.25336		339.6	0.40495		339.6	0.50741
339.8	0.25332		339.8	0.40495		339.8	0.50714
340	0.25324		340	0.40435		340	0.50768
340.2	0.25239		340.2	0.40435		340.2	0.50714
340.4	0.25328		340.4	0.40495		340.4	0.50768
340.6	0.25308		340.6	0.40465		340.6	0.50741
340.8	0.25251		340.8	0.40465		340.8	0.50821
341	0.25267		341	0.40525		341	0.50768
341.2	0.25267		341.2	0.40585		341.2	0.50741
341.4	0.25275		341.4	0.40585		341.4	0.50795
341.6	0.25251		341.6	0.40525		341.6	0.50795
341.8	0.25231		341.8	0.40525		341.8	0.50848
342	0.25129		342	0.40585		342	0.50875
342.2	0.25214		342.2	0.40495		342.2	0.50902
342.4	0.25214		342.4	0.40615		342.4	0.50929
342.6	0.2517		342.6	0.40555		342.6	0.50902
342.8	0.25113		342.8	0.40525		342.8	0.50983
343	0.25182		343	0.40555		343	0.50956
343.2	0.25206		343.2	0.40525		343.2	0.5101
343.4	0.2517		343.4	0.40495		343.4	0.5101
343.6	0.25133		343.6	0.40495		343.6	0.51037
343.8	0.25101		343.8	0.40495		343.8	0.51064
344	0.25129		344	0.40555		344	0.51064
344.2	0.25068		344.2	0.40555		344.2	0.50983
344.4	0.25031		344.4	0.40585		344.4	0.50902
344.6	0.2504		344.6	0.40645		344.6	0.50875
344.8	0.25048		344.8	0.40645		344.8	0.50821
345	0.25056		345	0.40615		345	0.50848
345.2	0.25056		345.2	0.40585		345.2	0.50795
345.4	0.25023		345.4	0.40585		345.4	0.50741
345.6	0.25031		345.6	0.40585		345.6	0.50795
345.8	0.25036		345.8	0.40585		345.8	0.50795
346	0.25072		346	0.40585		346	0.50741
346.2	0.25044		346.2	0.40675		346.2	0.50795
346.4	0.25003		346.4	0.40675		346.4	0.50848
346.6	0.24983		346.6	0.40735		346.6	0.50902
346.8	0.25007		346.8	0.40796		346.8	0.50848
347	0.24938		347	0.40765		347	0.50956
347.2	0.24914		347.2	0.40856		347.2	0.50875
347.4	0.2491		347.4	0.40886		347.4	0.50875
347.6	0.24958		347.6	0.40856		347.6	0.50821
347.8	0.24849		347.8	0.40826		347.8	0.50795
348	0.2484		348	0.40796		348	0.50795
348.2	0.24828		348.2	0.40796		348.2	0.50795
348.4	0.248		348.4	0.40705		348.4	0.50768
348.6	0.2478		348.6	0.40765		348.6	0.50768
348.8	0.24771		348.8	0.40675		348.8	0.50768
349	0.24828		349	0.40645		349	0.5066
349.2	0.248		349.2	0.40705		349.2	0.50687
349.4	0.24747		349.4	0.40675		349.4	0.50687
349.6	0.24662		349.6	0.40645		349.6	0.50687
349.8	0.24658		349.8	0.40705		349.8	0.5066
350	0.24702		350	0.40645		350	0.50714
350.2	0.2482		350.2	0.40675		350.2	0.5066
350.4	0.24804		350.4	0.40705		350.4	0.50525
350.6	0.24747		350.6	0.40705		350.6	0.50525
350.8	0.24771		350.8	0.40765		350.8	0.50498
351	0.24804		351	0.40826		351	0.50498
351.2	0.24723		351.2	0.40856		351.2	0.50552
351.4	0.24727		351.4	0.40856		351.4	0.50579
351.6	0.24735		351.6	0.40826		351.6	0.50525
351.8	0.24767		351.8	0.40796		351.8	0.50471
352	0.24788		352	0.40826		352	0.50471
352.2	0.24788		352.2	0.40826		352.2	0.50444
352.4	0.24775		352.4	0.40796		352.4	0.50498
352.6	0.24706		352.6	0.40826		352.6	0.50471
352.8	0.24654		352.8	0.40826		352.8	0.50471
353	0.2469		353	0.40856		353	0.50525
353.2	0.24731		353.2	0.40916		353.2	0.50633
353.4	0.24723		353.4	0.40946		353.4	0.50606
353.6	0.2471		353.6	0.40916		353.6	0.5066
353.8	0.2471		353.8	0.40916		353.8	0.5066
354	0.24723		354	0.40886		354	0.50714
354.2	0.24796		354.2	0.40946		354.2	0.50687
354.4	0.24861		354.4	0.40946		354.4	0.50687
354.6	0.24849		354.6	0.41036		354.6	0.50687
354.8	0.24784		354.8	0.41126		354.8	0.5066
355	0.24869		355	0.41156		355	0.5066
355.2	0.24865		355.2	0.41186		355.2	0.50633
355.4	0.24901		355.4	0.41186		355.4	0.50606
355.6	0.24954		355.6	0.41246		355.6	0.50579
355.8	0.24934		355.8	0.41246		355.8	0.50552
356	0.24922		356	0.41306		356	0.50633
356.2	0.2493		356.2	0.41396		356.2	0.50687
356.4	0.24946		356.4	0.41516		356.4	0.50741
356.6	0.24914		356.6	0.41486		356.6	0.5066
356.8	0.24853		356.8	0.41486		356.8	0.50633
357	0.24889		357	0.41546		357	0.50606
357.2	0.24857		357.2	0.41607		357.2	0.50633
357.4	0.24922		357.4	0.41697		357.4	0.5066
357.6	0.24922		357.6	0.41637		357.6	0.50687
357.8	0.24979		357.8	0.41577		357.8	0.50741
358	0.24966		358	0.41577		358	0.50714
358.2	0.25052		358.2	0.41637		358.2	0.50741
358.4	0.25019		358.4	0.41607		358.4	0.50795
358.6	0.25072		358.6	0.41667		358.6	0.50875
358.8	0.25003		358.8	0.41607		358.8	0.50902
359	0.25056		359	0.41577		359	0.50875
359.2	0.25031		359.2	0.41607		359.2	0.50848
359.4	0.25007		359.4	0.41607		359.4	0.50929
359.6	0.2508		359.6	0.41637		359.6	0.50983
359.8	0.25166		359.8	0.41637		359.8	0.51064
360	0.25267		360	0.41697		360	0.51118
360.2	0.25292		360.2	0.41697		360.2	0.51198
360.4	0.25267		360.4	0.41727		360.4	0.51225
360.6	0.25332		360.6	0.41757		360.6	0.51252
360.8	0.25288		360.8	0.41787		360.8	0.5136
361	0.25316		361	0.41847		361	0.51387
361.2	0.25479		361.2	0.41907		361.2	0.51495
361.4	0.25535		361.4	0.41967		361.4	0.51495
361.6	0.25617		361.6	0.42087		361.6	0.51576
361.8	0.25686		361.8	0.42147		361.8	0.5171
362	0.2569		362	0.42237		362	0.51737
362.2	0.25722		362.2	0.42297		362.2	0.51791
362.4	0.25743		362.4	0.42357		362.4	0.51845
362.6	0.25857		362.6	0.42388		362.6	0.51953
362.8	0.25832		362.8	0.42478		362.8	0.52006
363	0.25832		363	0.42508		363	0.51953
363.2	0.25865		363.2	0.42568		363.2	0.52168
363.4	0.25913		363.4	0.42628		363.4	0.52276
363.6	0.25991		363.6	0.42748		363.6	0.5233
363.8	0.25974		363.8	0.42868		363.8	0.5241
364	0.26023		364	0.42928		364	0.52545
364.2	0.26056		364.2	0.43018		364.2	0.52626
364.4	0.26149		364.4	0.43108		364.4	0.52653
364.6	0.26239		364.6	0.43169		364.6	0.5268
364.8	0.26271		364.8	0.43289		364.8	0.52761
365	0.26356		365	0.43409		365	0.52895
365.2	0.26336		365.2	0.43469		365.2	0.52949
365.4	0.26344		365.4	0.43499		365.4	0.52949
365.6	0.26287		365.6	0.43559		365.6	0.52976
365.8	0.26226		365.8	0.43589		365.8	0.53165
366	0.2623		366	0.43589		366	0.53191
366.2	0.26312		366.2	0.43649		366.2	0.53218
366.4	0.26401		366.4	0.43679		366.4	0.53191
366.6	0.26454		366.6	0.43739		366.6	0.53326
366.8	0.26442		366.8	0.43739		366.8	0.53461
367	0.26454		367	0.43799		367	0.53569
367.2	0.26539		367.2	0.43859		367.2	0.53569
367.4	0.26608		367.4	0.4398		367.4	0.53622
367.6	0.26694		367.6	0.43949		367.6	0.53569
367.8	0.26722		367.8	0.43949		367.8	0.53595
368	0.26718		368	0.4398		368	0.53676
368.2	0.2669		368.2	0.4401		368.2	0.5373
368.4	0.26824		368.4	0.4404		368.4	0.53757
368.6	0.26909		368.6	0.4404		368.6	0.53865
368.8	0.26954		368.8	0.4404		368.8	0.53892
369	0.26986		369	0.441		369	0.53946
369.2	0.2708		369.2	0.4407		369.2	0.54026
369.4	0.27141		369.4	0.441		369.4	0.5408
369.6	0.27194		369.6	0.4413		369.6	0.5408
369.8	0.27149		369.8	0.4422		369.8	0.54134
370	0.27108		370	0.4431		370	0.54188
370.2	0.27165		370.2	0.4431		370.2	0.54323
370.4	0.27157		370.4	0.4428		370.4	0.5435
370.6	0.27234		370.6	0.4431		370.6	0.54377
370.8	0.27242		370.8	0.4434		370.8	0.54377
371	0.27299		371	0.4437		371	0.5443
371.2	0.27275		371.2	0.4437		371.2	0.54484
371.4	0.27238		371.4	0.444		371.4	0.54484
371.6	0.27291		371.6	0.4443		371.6	0.54538
371.8	0.27299		371.8	0.4446		371.8	0.54565
372	0.27316		372	0.4449		372	0.54538
372.2	0.27328		372.2	0.4452		372.2	0.54592
372.4	0.27279		372.4	0.4452		372.4	0.54592
372.6	0.27275		372.6	0.4452		372.6	0.54619
372.8	0.27372		372.8	0.4458		372.8	0.54592
373	0.2736		373	0.4458		373	0.54565
373.2	0.27356		373.2	0.4461		373.2	0.54565
373.4	0.27381		373.4	0.4458		373.4	0.54592
373.6	0.27438		373.6	0.4452		373.6	0.54565
373.8	0.27377		373.8	0.4446		373.8	0.54565
374	0.2736		374	0.4449		374	0.54511
374.2	0.27433		374.2	0.444		374.2	0.5443
374.4	0.27519		374.4	0.444		374.4	0.54457
374.6	0.27543		374.6	0.4437		374.6	0.54403
374.8	0.27612		374.8	0.444		374.8	0.54377
375	0.27604		375	0.4434		375	0.54377
375.2	0.27503		375.2	0.4431		375.2	0.54457
375.4	0.27458		375.4	0.4431		375.4	0.54457
375.6	0.27458		375.6	0.4434		375.6	0.5443
375.8	0.27446		375.8	0.4419		375.8	0.54377
376	0.27328		376	0.4416		376	0.54457
376.2	0.2734		376.2	0.4416		376.2	0.54403
376.4	0.27336		376.4	0.4422		376.4	0.54377
376.6	0.27348		376.6	0.4416		376.6	0.54296
376.8	0.27332		376.8	0.4422		376.8	0.54269
377	0.27255		377	0.4425		377	0.54269
377.2	0.2719		377.2	0.4419		377.2	0.54242
377.4	0.27173		377.4	0.4416		377.4	0.54134
377.6	0.27194		377.6	0.441		377.6	0.53973
377.8	0.27161		377.8	0.441		377.8	0.53946
378	0.27084		378	0.4407		378	0.53919
378.2	0.27104		378.2	0.4404		378.2	0.53946
378.4	0.27157		378.4	0.4404		378.4	0.53973
378.6	0.27108		378.6	0.43949		378.6	0.53892
378.8	0.271		378.8	0.43859		378.8	0.53838
379	0.27084		379	0.43739		379	0.53892
379.2	0.271		379.2	0.43709		379.2	0.53892
379.4	0.27116		379.4	0.43679		379.4	0.53865
379.6	0.27129		379.6	0.43589		379.6	0.53919
379.8	0.27027		379.8	0.43559		379.8	0.53892
380	0.27112		380	0.43529		380	0.53946
380.2	0.27068		380.2	0.43499		380.2	0.53973
380.4	0.27031		380.4	0.43559		380.4	0.53946
380.6	0.26999		380.6	0.43469		380.6	0.53919
380.8	0.26929		380.8	0.43529		380.8	0.53865
381	0.26848		381	0.43499		381	0.53784
381.2	0.26897		381.2	0.43469		381.2	0.53757
381.4	0.26901		381.4	0.43469		381.4	0.53757
381.6	0.26877		381.6	0.43499		381.6	0.53784
381.8	0.26864		381.8	0.43499		381.8	0.53703
382	0.26738		382	0.43469		382	0.53649
382.2	0.26686		382.2	0.43469		382.2	0.53569
382.4	0.266		382.4	0.43469		382.4	0.53542
382.6	0.26661		382.6	0.43379		382.6	0.53542
382.8	0.26576		382.8	0.43319		382.8	0.53515
383	0.26531		383	0.43349		383	0.53407
383.2	0.26454		383.2	0.43259		383.2	0.53407
383.4	0.26434		383.4	0.43199		383.4	0.53353
383.6	0.26442		383.6	0.43169		383.6	0.5338
383.8	0.26405		383.8	0.43078		383.8	0.53353
384	0.26373		384	0.43108		384	0.53353
384.2	0.26462		384.2	0.43048		384.2	0.53299
384.4	0.26478		384.4	0.43108		384.4	0.53272
384.6	0.26499		384.6	0.43048		384.6	0.53218
384.8	0.2647		384.8	0.42958		384.8	0.53218
385	0.26413		385	0.42898		385	0.53191
385.2	0.26381		385.2	0.42898		385.2	0.53191
385.4	0.2636		385.4	0.42898		385.4	0.53218
385.6	0.26401		385.6	0.42838		385.6	0.53138
385.8	0.2643		385.8	0.42868		385.8	0.53084
386	0.26413		386	0.42838		386	0.53003
386.2	0.2634		386.2	0.42838		386.2	0.52922
386.4	0.26324		386.4	0.42778		386.4	0.52895
386.6	0.26271		386.6	0.42808		386.6	0.52922
386.8	0.26206		386.8	0.42778		386.8	0.52949
387	0.26174		387	0.42718		387	0.52922
387.2	0.26121		387.2	0.42658		387.2	0.52868
387.4	0.26072		387.4	0.42628		387.4	0.52841
387.6	0.26048		387.6	0.42538		387.6	0.52761
387.8	0.26043		387.8	0.42508		387.8	0.5268
388	0.26035		388	0.42508		388	0.52626
388.2	0.26027		388.2	0.42508		388.2	0.52572
388.4	0.26039		388.4	0.42538		388.4	0.52626
388.6	0.26056		388.6	0.42508		388.6	0.52626
388.8	0.26088		388.8	0.42538		388.8	0.52626
389	0.2606		389	0.42538		389	0.52626
389.2	0.26064		389.2	0.42538		389.2	0.52572
389.4	0.26035		389.4	0.42508		389.4	0.52734
389.6	0.26076		389.6	0.42448		389.6	0.52653
389.8	0.26007		389.8	0.42418		389.8	0.52653
390	0.25913		390	0.42388		390	0.52653
390.2	0.25808		390.2	0.42357		390.2	0.52653
390.4	0.2582		390.4	0.42388		390.4	0.52572
390.6	0.25706		390.6	0.42388		390.6	0.52572
390.8	0.25657		390.8	0.42478		390.8	0.52545
391	0.2567		391	0.42418		391	0.52518
391.2	0.25633		391.2	0.42448		391.2	0.52599
391.4	0.25657		391.4	0.42478		391.4	0.52491
391.6	0.25605		391.6	0.42418		391.6	0.52572
391.8	0.25617		391.8	0.42448		391.8	0.52572
392	0.2556		392	0.42418		392	0.52653
392.2	0.25519		392.2	0.42388		392.2	0.52626
392.4	0.25576		392.4	0.42388		392.4	0.52626
392.6	0.25564		392.6	0.42357		392.6	0.52599
392.8	0.25507		392.8	0.42327		392.8	0.52572
393	0.25503		393	0.42267		393	0.52626
393.2	0.25491		393.2	0.42177		393.2	0.5268
393.4	0.25409		393.4	0.42147		393.4	0.52707
393.6	0.25316		393.6	0.42207		393.6	0.52734
393.8	0.25389		393.8	0.42207		393.8	0.52626
394	0.25389		394	0.42177		394	0.52707
394.2	0.25369		394.2	0.42147		394.2	0.52626
394.4	0.25438		394.4	0.42117		394.4	0.52653
394.6	0.25401		394.6	0.42117		394.6	0.52707
394.8	0.25328		394.8	0.42177		394.8	0.5268
395	0.25308		395	0.42207		395	0.52761
395.2	0.25361		395.2	0.42177		395.2	0.52814
395.4	0.25393		395.4	0.42117		395.4	0.52895
395.6	0.2545		395.6	0.42117		395.6	0.52949
395.8	0.25511		395.8	0.42117		395.8	0.52895
396	0.25552		396	0.42177		396	0.52922
396.2	0.25515		396.2	0.42207		396.2	0.52922
396.4	0.25576		396.4	0.42297		396.4	0.52949
396.6	0.25629		396.6	0.42357		396.6	0.52976
396.8	0.25735		396.8	0.42418		396.8	0.53057
397	0.25767		397	0.42388		397	0.53084
397.2	0.25637		397.2	0.42327		397.2	0.53084
397.4	0.25661		397.4	0.42357		397.4	0.53165
397.6	0.25678		397.6	0.42418		397.6	0.53191
397.8	0.25731		397.8	0.42418		397.8	0.53191
398	0.25816		398	0.42448		398	0.53111
398.2	0.25828		398.2	0.42388		398.2	0.53111
398.4	0.25869		398.4	0.42388		398.4	0.53138
398.6	0.25917		398.6	0.42388		398.6	0.53191
398.8	0.25893		398.8	0.42327		398.8	0.53218
399	0.25909		399	0.42237		399	0.53272
399.2	0.25966		399.2	0.42267		399.2	0.53272
399.4	0.25881		399.4	0.42237		399.4	0.53353
399.6	0.25828		399.6	0.42177		399.6	0.5338
399.8	0.25909		399.8	0.42117		399.8	0.53407
400	0.25987		400	0.42117		400	0.5338
400.2	0.26027		400.2	0.42147		400.2	0.5338
400.4	0.25983		400.4	0.42147		400.4	0.5338
400.6	0.25978		400.6	0.42117		400.6	0.53407
400.8	0.26039		400.8	0.42177		400.8	0.53407
401	0.26043		401	0.42237		401	0.53434
401.2	0.26003		401.2	0.42297		401.2	0.53434
401.4	0.25978		401.4	0.42297		401.4	0.53434
401.6	0.26084		401.6	0.42297		401.6	0.53434
401.8	0.26052		401.8	0.42237		401.8	0.53461
402	0.26031		402	0.42237		402	0.53488
402.2	0.26088		402.2	0.42237		402.2	0.53434
402.4	0.26121		402.4	0.42267		402.4	0.53461
402.6	0.26141		402.6	0.42297		402.6	0.53488
402.8	0.26198		402.8	0.42327		402.8	0.53515
403	0.26202		403	0.42327		403	0.53569
403.2	0.26145		403.2	0.42418		403.2	0.53622
403.4	0.26161		403.4	0.42388		403.4	0.53703
403.6	0.26113		403.6	0.42357		403.6	0.5373
403.8	0.26019		403.8	0.42388		403.8	0.53757
404	0.26035		404	0.42478		404	0.5373
404.2	0.26121		404.2	0.42508		404.2	0.53757
404.4	0.26084		404.4	0.42508		404.4	0.53811
404.6	0.26129		404.6	0.42478		404.6	0.53865
404.8	0.26165		404.8	0.42478		404.8	0.53946
405	0.2619		405	0.42478		405	0.54026
405.2	0.26149		405.2	0.42478		405.2	0.54107
405.4	0.26194		405.4	0.42448		405.4	0.54107
405.6	0.261		405.6	0.42538		405.6	0.54134
405.8	0.26121		405.8	0.42628		405.8	0.54161
406	0.26161		406	0.42598		406	0.54269
406.2	0.26182		406.2	0.42538		406.2	0.54323
406.4	0.26247		406.4	0.42568		406.4	0.54377
406.6	0.26304		406.6	0.42508		406.6	0.54377
406.8	0.2634		406.8	0.42538		406.8	0.54511
407	0.26312		407	0.42448		407	0.54538
407.2	0.26369		407.2	0.42478		407.2	0.54511
407.4	0.2634		407.4	0.42448		407.4	0.54565
407.6	0.26365		407.6	0.42478		407.6	0.54565
407.8	0.26381		407.8	0.42388		407.8	0.54592
408	0.26413		408	0.42388		408	0.54619
408.2	0.26385		408.2	0.42418		408.2	0.54646
408.4	0.26336		408.4	0.42508		408.4	0.54754
408.6	0.26291		408.6	0.42538		408.6	0.54781
408.8	0.26352		408.8	0.42598		408.8	0.54781
409	0.26417		409	0.42658		409	0.54781
409.2	0.26405		409.2	0.42688		409.2	0.54807
409.4	0.26409		409.4	0.42688		409.4	0.54888
409.6	0.26385		409.6	0.42718		409.6	0.54969
409.8	0.26442		409.8	0.42748		409.8	0.54996
410	0.26381		410	0.42688		410	0.55131
410.2	0.26405		410.2	0.42718		410.2	0.55158
410.4	0.26507		410.4	0.42718		410.4	0.55158
410.6	0.26612		410.6	0.42748		410.6	0.55211
410.8	0.26588		410.8	0.42748		410.8	0.55292
411	0.26576		411	0.42808		411	0.55319
411.2	0.26637		411.2	0.42868		411.2	0.55346
411.4	0.26718		411.4	0.42898		411.4	0.55454
411.6	0.26738		411.6	0.42928		411.6	0.55454
411.8	0.26763		411.8	0.42958		411.8	0.55508
412	0.26816		412	0.42988		412	0.55535
412.2	0.26787		412.2	0.42988		412.2	0.55588
412.4	0.26885		412.4	0.43018		412.4	0.55588
412.6	0.26852		412.6	0.43018		412.6	0.55642
412.8	0.26913		412.8	0.43018		412.8	0.55669
413	0.27031		413	0.42958		413	0.55777
413.2	0.27011		413.2	0.42958		413.2	0.5575
413.4	0.26999		413.4	0.42928		413.4	0.55723
413.6	0.2706		413.6	0.42868		413.6	0.55696
413.8	0.27088		413.8	0.42898		413.8	0.55696
414	0.27121		414	0.42928		414	0.55696
414.2	0.27068		414.2	0.42958		414.2	0.55669
414.4	0.2706		414.4	0.42928		414.4	0.55669
414.6	0.27092		414.6	0.42988		414.6	0.55696
414.8	0.271		414.8	0.42988		414.8	0.55696
415	0.27133		415	0.42958		415	0.55777
415.2	0.2706		415.2	0.42958		415.2	0.55777
415.4	0.27104		415.4	0.42988		415.4	0.55804
415.6	0.27039		415.6	0.43018		415.6	0.55858
415.8	0.27003		415.8	0.42958		415.8	0.55912
416	0.26982		416	0.42958		416	0.55966
416.2	0.26986		416.2	0.42988		416.2	0.56046
416.4	0.27015		416.4	0.43048		416.4	0.56073
416.6	0.27031		416.6	0.43048		416.6	0.56046
416.8	0.27047		416.8	0.43018		416.8	0.56073
417	0.27031		417	0.42988		417	0.56073
417.2	0.27015		417.2	0.43018		417.2	0.56046
417.4	0.27015		417.4	0.43048		417.4	0.56127
417.6	0.27051		417.6	0.43078		417.6	0.56154
417.8	0.26995		417.8	0.43138		417.8	0.56181
418	0.26995		418	0.43169		418	0.56181
418.2	0.26995		418.2	0.43229		418.2	0.56181
418.4	0.27055		418.4	0.43259		418.4	0.56289
418.6	0.27084		418.6	0.43289		418.6	0.56343
418.8	0.27165		418.8	0.43289		418.8	0.56343
419	0.27287		419	0.43259		419	0.56423
419.2	0.27381		419.2	0.43289		419.2	0.56423
419.4	0.27316		419.4	0.43259		419.4	0.5637
419.6	0.27214		419.6	0.43259		419.6	0.5637
419.8	0.27181		419.8	0.43349		419.8	0.56396
420	0.27137		420	0.43379		420	0.56423
420.2	0.27202		420.2	0.43349		420.2	0.5645
420.4	0.27133		420.4	0.43289		420.4	0.5645
420.6	0.27194		420.6	0.43259		420.6	0.5645
420.8	0.27214		420.8	0.43199		420.8	0.56423
421	0.27116		421	0.43199		421	0.56396
421.2	0.27096		421.2	0.43169		421.2	0.5645
421.4	0.27096		421.4	0.43199		421.4	0.56396
421.6	0.27035		421.6	0.43169		421.6	0.56423
421.8	0.27064		421.8	0.43199		421.8	0.56423
422	0.27104		422	0.43259		422	0.56531
422.2	0.27031		422.2	0.43349		422.2	0.56477
422.4	0.27108		422.4	0.43409		422.4	0.5645
422.6	0.27112		422.6	0.43409		422.6	0.56531
422.8	0.27112		422.8	0.43349		422.8	0.56531
423	0.2706		423	0.43349		423	0.56585
423.2	0.27043		423.2	0.43439		423.2	0.56693
423.4	0.2699		423.4	0.43529		423.4	0.56747
423.6	0.26974		423.6	0.43589		423.6	0.568
423.8	0.26934		423.8	0.43619		423.8	0.5672
424	0.26917		424	0.43649		424	0.56773
424.2	0.2686		424.2	0.43679		424.2	0.568
424.4	0.26934		424.4	0.43679		424.4	0.56881
424.6	0.26942		424.6	0.43739		424.6	0.56935
424.8	0.26925		424.8	0.43739		424.8	0.56989
425	0.2686		425	0.43739		425	0.56989
425.2	0.2684		425.2	0.43799		425.2	0.57016
425.4	0.26856		425.4	0.43829		425.4	0.57124
425.6	0.26852		425.6	0.43799		425.6	0.57151
425.8	0.26767		425.8	0.43829		425.8	0.57204
426	0.26795		426	0.43859		426	0.57258
426.2	0.26844		426.2	0.43889		426.2	0.57258
426.4	0.26824		426.4	0.43949		426.4	0.57285
426.6	0.26763		426.6	0.43889		426.6	0.57339
426.8	0.26755		426.8	0.43889		426.8	0.57339
427	0.26763		427	0.4401		427	0.57285
427.2	0.26738		427.2	0.4413		427.2	0.57339
427.4	0.26673		427.4	0.4413		427.4	0.57339
427.6	0.26714		427.6	0.4419		427.6	0.57393
427.8	0.26718		427.8	0.4422		427.8	0.57474
428	0.26738		428	0.4422		428	0.57393
428.2	0.26755		428.2	0.4419		428.2	0.5742
428.4	0.26759		428.4	0.4422		428.4	0.57393
428.6	0.26747		428.6	0.4416		428.6	0.5742
428.8	0.26694		428.8	0.4425		428.8	0.57393
429	0.26665		429	0.4428		429	0.57447
429.2	0.26653		429.2	0.4434		429.2	0.5742
429.4	0.26653		429.4	0.4437		429.4	0.57528
429.6	0.26649		429.6	0.4443		429.6	0.57555
429.8	0.26682		429.8	0.4449		429.8	0.57608
430	0.26633		430	0.4446		430	0.57608
430.2	0.26649		430.2	0.4458		430.2	0.57716
430.4	0.26621		430.4	0.4458		430.4	0.57689
430.6	0.26617		430.6	0.4464		430.6	0.57851
430.8	0.26531		430.8	0.4467		430.8	0.57797
431	0.26523		431	0.44761		431	0.57797
431.2	0.2656		431.2	0.44821		431.2	0.5777
431.4	0.26539		431.4	0.44881		431.4	0.57743
431.6	0.26495		431.6	0.44941		431.6	0.57662
431.8	0.26478		431.8	0.44971		431.8	0.57689
432	0.26519		432	0.44971		432	0.57824
432.2	0.26482		432.2	0.44971		432.2	0.57851
432.4	0.26474		432.4	0.44941		432.4	0.57878
432.6	0.26478		432.6	0.45001		432.6	0.57959
432.8	0.26491		432.8	0.45091		432.8	0.58012
433	0.2647		433	0.45121		433	0.58066
433.2	0.2645		433.2	0.45241		433.2	0.58147
433.4	0.2647		433.4	0.45301		433.4	0.58147
433.6	0.26466		433.6	0.45361		433.6	0.58201
433.8	0.26539		433.8	0.45421		433.8	0.58255
434	0.26482		434	0.45451		434	0.58309
434.2	0.26511		434.2	0.45511		434.2	0.58336
434.4	0.26499		434.4	0.45602		434.4	0.58255
434.6	0.26478		434.6	0.45632		434.6	0.58309
434.8	0.26507		434.8	0.45662		434.8	0.58255
435	0.26584		435	0.45752		435	0.58282
435.2	0.26523		435.2	0.45782		435.2	0.58309
435.4	0.26446		435.4	0.45812		435.4	0.58255
435.6	0.26552		435.6	0.45812		435.6	0.58309
435.8	0.26641		435.8	0.45872		435.8	0.58309
436	0.26645		436	0.45932		436	0.58363
436.2	0.26621		436.2	0.45962		436.2	0.58416
436.4	0.2656		436.4	0.46052		436.4	0.58416
436.6	0.26653		436.6	0.46052		436.6	0.58443
436.8	0.26722		436.8	0.46142		436.8	0.58497
437	0.26669		437	0.46232		437	0.58551
437.2	0.26596		437.2	0.46322		437.2	0.58578
437.4	0.26584		437.4	0.46383		437.4	0.58632
437.6	0.26503		437.6	0.46533		437.6	0.58686
437.8	0.26482		437.8	0.46563		437.8	0.58659
438	0.26527		438	0.46683		438	0.58632
438.2	0.26466		438.2	0.46743		438.2	0.58686
438.4	0.2643		438.4	0.46833		438.4	0.58632
438.6	0.26417		438.6	0.46983		438.6	0.58686
438.8	0.26393		438.8	0.47073		438.8	0.58686
439	0.26381		439	0.47103		439	0.58713
439.2	0.26482		439.2	0.47194		439.2	0.58713
439.4	0.26421		439.4	0.47254		439.4	0.58686
439.6	0.26507		439.6	0.47284		439.6	0.58713
439.8	0.26413		439.8	0.47404		439.8	0.5874
440	0.26421		440	0.47464		440	0.58686
440.2	0.26486		440.2	0.47524		440.2	0.58713
440.4	0.2647		440.4	0.47674		440.4	0.58713
440.6	0.26499		440.6	0.47764		440.6	0.58793
440.8	0.26462		440.8	0.47824		440.8	0.58901
441	0.26393		441	0.47824		441	0.58982
441.2	0.26393		441.2	0.47945		441.2	0.59144
441.4	0.26373		441.4	0.47975		441.4	0.5917
441.6	0.26348		441.6	0.48095		441.6	0.59278
441.8	0.26324		441.8	0.48185		441.8	0.59305
442	0.26401		442	0.48275		442	0.5944
442.2	0.26393		442.2	0.48425		442.2	0.59386
442.4	0.2632		442.4	0.48515		442.4	0.59413
442.6	0.26312		442.6	0.48635		442.6	0.59467
442.8	0.26218		442.8	0.48756		442.8	0.59574
443	0.26291		443	0.48966		443	0.59574
443.2	0.26259		443.2	0.49116		443.2	0.59682
443.4	0.26312		443.4	0.49296		443.4	0.59736
443.6	0.26352		443.6	0.49386		443.6	0.5979
443.8	0.26377		443.8	0.49476		443.8	0.59817
444	0.26458		444	0.49627		444	0.59871
444.2	0.26474		444.2	0.49747		444.2	0.59925
444.4	0.26478		444.4	0.49897		444.4	0.59925
444.6	0.26482		444.6	0.49987		444.6	0.59925
444.8	0.26434		444.8	0.50107		444.8	0.59952
445	0.26434		445	0.50197		445	0.59925
445.2	0.26421		445.2	0.50287		445.2	0.59952
445.4	0.26381		445.4	0.50378		445.4	0.59978
445.6	0.26336		445.6	0.50498		445.6	0.60059
445.8	0.26316		445.8	0.50558		445.8	0.60086
446	0.26377		446	0.50648		446	0.60032
446.2	0.26308		446.2	0.50738		446.2	0.60032
446.4	0.26352		446.4	0.50888		446.4	0.60032
446.6	0.26417		446.6	0.51038		446.6	0.60113
446.8	0.26446		446.8	0.51129		446.8	0.6014
447	0.26369		447	0.51339		447	0.60167
447.2	0.26442		447.2	0.51489		447.2	0.60302
447.4	0.26442		447.4	0.51639		447.4	0.60382
447.6	0.26466		447.6	0.51729		447.6	0.60436
447.8	0.26474		447.8	0.5194		447.8	0.60598
448	0.26458		448	0.5215		448	0.60679
448.2	0.26438		448.2	0.5233		448.2	0.60706
448.4	0.26499		448.4	0.526		448.4	0.60759
448.6	0.26568		448.6	0.52991		448.6	0.60867
448.8	0.2669		448.8	0.53201		448.8	0.61002
449	0.26718		449	0.53441		449	0.61083
449.2	0.26779		449.2	0.53652		449.2	0.61056
449.4	0.26702		449.4	0.53742		449.4	0.61002
449.6	0.26641		449.6	0.53772		449.6	0.60948
449.8	0.26507		449.8	0.53892		449.8	0.60921
450	0.26547		450	0.53922		450	0.60948
450.2	0.26584		450.2	0.54042		450.2	0.61029
450.4	0.26604		450.4	0.54252		450.4	0.6111
450.6	0.26547		450.6	0.54463		450.6	0.61163
450.8	0.26519		450.8	0.54763		450.8	0.61325
451	0.2656		451	0.54973		451	0.61325
451.2	0.26523		451.2	0.55184		451.2	0.61514
451.4	0.26596		451.4	0.55304		451.4	0.61541
451.6	0.26491		451.6	0.55424		451.6	0.61621
451.8	0.26356		451.8	0.55514		451.8	0.61648
452	0.26348		452	0.55664		452	0.61621
452.2	0.26324		452.2	0.55814		452.2	0.61702
452.4	0.26275		452.4	0.56085		452.4	0.61756
452.6	0.26239		452.6	0.56385		452.6	0.61891
452.8	0.26235		452.8	0.56595		452.8	0.62052
453	0.26198		453	0.56836		453	0.62079
453.2	0.26222		453.2	0.57136		453.2	0.62187
453.4	0.26251		453.4	0.57406		453.4	0.62295
453.6	0.26255		453.6	0.57647		453.6	0.62349
453.8	0.26182		453.8	0.57947		453.8	0.62483
454	0.26141		454	0.58127		454	0.62591
454.2	0.26186		454.2	0.58368		454.2	0.62645
454.4	0.26141		454.4	0.58668		454.4	0.62752
454.6	0.26104		454.6	0.58878		454.6	0.6286
454.8	0.2606		454.8	0.59119		454.8	0.62941
455	0.25974		455	0.59509		455	0.63049
455.2	0.25991		455.2	0.59839		455.2	0.63156
455.4	0.26015		455.4	0.6008		455.4	0.63345
455.6	0.26084		455.6	0.6038		455.6	0.63534
455.8	0.26076		455.8	0.60741		455.8	0.63776
456	0.2608		456	0.61101		456	0.63803
456.2	0.25987		456.2	0.61462		456.2	0.63964
456.4	0.25958		456.4	0.61822		456.4	0.64099
456.6	0.25962		456.6	0.62152		456.6	0.6418
456.8	0.26031		456.8	0.62543		456.8	0.64342
457	0.25897		457	0.62993		457	0.64503
457.2	0.25946		457.2	0.63384		457.2	0.64692
457.4	0.25946		457.4	0.63714		457.4	0.6488
457.6	0.25983		457.6	0.64015		457.6	0.64961
457.8	0.25954		457.8	0.64315		457.8	0.65096
458	0.25877		458	0.64585		458	0.65257
458.2	0.25889		458.2	0.64886		458.2	0.65392
458.4	0.25905		458.4	0.65186		458.4	0.65527
458.6	0.25934		458.6	0.65577		458.6	0.65661
458.8	0.2593		458.8	0.65877		458.8	0.65742
459	0.25861		459	0.66207		459	0.65877
459.2	0.25828		459.2	0.66598		459.2	0.66065
459.4	0.25682		459.4	0.66928		459.4	0.66173
459.6	0.25617		459.6	0.67379		459.6	0.66335
459.8	0.25722		459.8	0.6783		459.8	0.66523
460	0.25751		460	0.6819		460	0.66712
460.2	0.25714		460.2	0.68611		460.2	0.66873
460.4	0.25739		460.4	0.69061		460.4	0.67116
460.6	0.25767		460.6	0.69452		460.6	0.67358
460.8	0.25804		460.8	0.69902		460.8	0.67546
461	0.25869		461	0.70293		461	0.67735
461.2	0.2593		461.2	0.70743		461.2	0.68139
461.4	0.25958		461.4	0.71224		461.4	0.68327
461.6	0.26007		461.6	0.71764		461.6	0.68705
461.8	0.26141		461.8	0.72275		461.8	0.68974
462	0.26247		462	0.72846		462	0.69297
462.2	0.263		462.2	0.73477		462.2	0.69701
462.4	0.26324		462.4	0.74047		462.4	0.70132
462.6	0.26385		462.6	0.74558		462.6	0.70536
462.8	0.26438		462.8	0.75189		462.8	0.70886
463	0.26507		463	0.75639		463	0.71182
463.2	0.26499		463.2	0.7609		463.2	0.71398
463.4	0.26568		463.4	0.7642		463.4	0.71667
463.6	0.26486		463.6	0.76751		463.6	0.7191
463.8	0.26385		463.8	0.77231		463.8	0.72152
464	0.26316		464	0.77712		464	0.72394
464.2	0.26255		464.2	0.78072		464.2	0.7261
464.4	0.26165		464.4	0.78493		464.4	0.72906
464.6	0.26113		464.6	0.78944		464.6	0.73095
464.8	0.26149		464.8	0.79454		464.8	0.7331
465	0.26068		465	0.79845		465	0.73606
465.2	0.26076		465.2	0.80235		465.2	0.73849
465.4	0.26064		465.4	0.80806		465.4	0.74306
465.6	0.26129		465.6	0.81316		465.6	0.7463
465.8	0.26178		465.8	0.81887		465.8	0.75034
466	0.26198		466	0.82518		466	0.75438
466.2	0.26295		466.2	0.83269		466.2	0.75976
466.4	0.26426		466.4	0.8405		466.4	0.76542
466.6	0.26584		466.6	0.84801		466.6	0.77107
466.8	0.26743		466.8	0.85612		466.8	0.77646
467	0.26909		467	0.86363		467	0.78266
467.2	0.271		467.2	0.87264		467.2	0.78858
467.4	0.27283		467.4	0.87925		467.4	0.79558
467.6	0.27389		467.6	0.88646		467.6	0.80205
467.8	0.27531		467.8	0.89277		467.8	0.80716
468	0.27588		468	0.89667		468	0.81255
468.2	0.27665		468.2	0.90148		468.2	0.81659
468.4	0.27742		468.4	0.90568		468.4	0.82063
468.6	0.2775		468.6	0.90929		468.6	0.82494
468.8	0.2782		468.8	0.91349		468.8	0.82898
469	0.27933		469	0.9171		469	0.83221
469.2	0.27941		469.2	0.9216		469.2	0.83598
469.4	0.27998		469.4	0.92611		469.4	0.83948
469.6	0.28092		469.6	0.93031		469.6	0.84352
469.8	0.28124		469.8	0.93482		469.8	0.8481
470	0.28161		470	0.93872		470	0.85187
470.2	0.28104		470.2	0.94203		470.2	0.85645
470.4	0.28258		470.4	0.94683		470.4	0.86076
470.6	0.28421		470.6	0.95074		470.6	0.86588
470.8	0.28478		470.8	0.95464		470.8	0.87153
471	0.28636		471	0.95855		471	0.87638
471.2	0.28823		471.2	0.96215		471.2	0.88204
471.4	0.28998		471.4	0.96696		471.4	0.88769
471.6	0.29319		471.6	0.97176		471.6	0.89416
471.8	0.29555		471.8	0.97777		471.8	0.90062
472	0.299		472	0.98258		472	0.90816
472.2	0.30112		472.2	0.98558		472.2	0.91409
472.4	0.30234		472.4	0.98798		472.4	0.91786
472.6	0.30254		472.6	0.98768		472.6	0.92109
472.8	0.30364		472.8	0.98798		472.8	0.92243
473	0.30506		473	0.98919		473	0.92567
473.2	0.30754		473.2	0.99159		473.2	0.93051
473.4	0.3103		473.4	0.99429		473.4	0.93671
473.6	0.31319		473.6	0.9964		473.6	0.94452
473.8	0.31652		473.8	0.9979		473.8	0.95071
474	0.31916		474	0.9994		474	0.95637
474.2	0.32205		474.2	1		474.2	0.96122
474.4	0.32518		474.4	0.9994		474.4	0.96526
474.6	0.32774		474.6	0.9982		474.6	0.96984
474.8	0.33095		474.8	0.9982		474.8	0.97307
475	0.33355		475	0.9967		475	0.97818
475.2	0.33591		475.2	0.99549		475.2	0.98007
475.4	0.33957		475.4	0.99429		475.4	0.98249
475.6	0.34241		475.6	0.99219		475.6	0.98492
475.8	0.34566		475.8	0.99039		475.8	0.98815
476	0.34932		476	0.98768		476	0.98977
476.2	0.3542		476.2	0.98438		476.2	0.99192
476.4	0.35948		476.4	0.98078		476.4	0.99461
476.6	0.36517		476.6	0.97687		476.6	0.99677
476.8	0.37005		476.8	0.97357		476.8	0.99811
477	0.37696		477	0.96936		477	0.99919
477.2	0.38224		477.2	0.96456		477.2	0.99973
477.4	0.38752		477.4	0.96065		477.4	1
477.6	0.39443		477.6	0.95584		477.6	1
477.8	0.40093		477.8	0.94894		477.8	0.99973
478	0.40784		478	0.94383		478	0.99919
478.2	0.41475		478.2	0.93872		478.2	0.99758
478.4	0.42207		478.4	0.93241		478.4	0.99623
478.6	0.42898		478.6	0.92551		478.6	0.99623
478.8	0.4367		478.8	0.9177		478.8	0.99407
479	0.44564		479	0.91019		479	0.99246
479.2	0.45458		479.2	0.90178		479.2	0.99057
479.4	0.46515		479.4	0.89307		479.4	0.98815
479.6	0.4745		479.6	0.88435		479.6	0.986
479.8	0.48466		479.8	0.87654		479.8	0.98222
480	0.49563		480	0.86633		480	0.97792
480.2	0.50539					480.2	0.9728
480.4	0.51636					480.4	0.96768
480.6	0.52774					480.6	0.96256
480.8	0.53993					480.8	0.95799
481	0.55212					481	0.95206
481.2	0.56432					481.2	0.9456
481.4	0.57651					481.4	0.93859
481.6	0.5883					481.6	0.93186
481.8	0.60211					481.8	0.92378
482	0.61593					482	0.91409
482.2	0.63056					482.2	0.90493
482.4	0.64438					482.4	0.89496
482.6	0.65942					482.6	0.88446
482.8	0.67405					482.8	0.87342
483	0.68827					483	0.86264
483.2	0.70453					483.2	0.85295
483.4	0.71835					483.4	0.84137
483.6	0.73298					483.6	0.83006
483.8	0.74721					483.8	0.81794
484	0.76224					484	0.80582
484.2	0.77891					484.2	0.79289
484.4	0.79394					484.4	0.78023
484.6	0.80817					484.6	0.76757
484.8	0.82361					484.8	0.75411
485	0.83987					485	0.74064
485.2	0.85409					485.2	0.72691
485.4	0.86751					485.4	0.71263
485.6	0.88092					485.6	0.69863
485.8	0.89311					485.8	0.68462
486	0.9053					486	0.67062
486.2	0.91831					486.2	0.65634
486.4	0.92969					486.4	0.64288
486.6	0.93985					486.6	0.62887
486.8	0.94838					486.8	0.61487
487	0.95692					487	0.6014
487.2	0.96586					487.2	0.5882
487.4	0.97236					487.4	0.58039
487.6	0.97927					487.6	0.57985
487.8	0.98618					487.8	0.59925
488	0.99025					488	0.64719
488.2	0.99431
488.4	0.99716
488.6	0.99919
488.8	0.99959
489	1
489.2	0.99878
489.4	0.99878
489.6	0.99594
489.8	0.99309
490	0.98943
490.2	0.98456
490.4	0.97765
490.6	0.97074
490.8	0.9622
491	0.95204
491.2	0.94148
491.4	0.9305
491.6	0.91912
491.8	0.90693
492	0.89433
492.2	0.88092
492.4	0.8671
492.6	0.85328
492.8	0.83702
493	0.82117
493.2	0.80492
493.4	0.78866
493.6	0.77078
493.8	0.7533
494	0.73379
494.2	0.7155
494.4	0.69722
494.6	0.67933
494.8	0.66104
495	0.64438
495.2	0.62975
495.4	0.61918
495.6	0.61837

## Sheet: Figure 2a
Au-Zn			Au-Zn/Ag			Au-Zn/Ag/Tb			Au(0) NPs			Au(I)-(p-MBA)
Energy	Counts		Energy	Counts		Energy	Counts		Energy	Counts		Energy	Counts
99.95	2.80559		99.75	1.99569		99.65	1.25889		99.9	0.43448		100	3.69453
99.9	2.79469		99.7	2.01174		99.6	1.24855		99.85	0.44255		99.95	3.69271
99.85	2.81512		99.65	2.01778		99.55	1.26519		99.8	0.43393		99.9	3.69093
99.8	2.81952		99.6	2.01916		99.5	1.27179		99.75	0.43028		99.85	3.69189
99.75	2.82552		99.55	2.01554		99.45	1.27209		99.7	0.42749		99.8	3.69244
99.7	2.82632		99.5	2.01034		99.4	1.24831		99.65	0.42874		99.75	3.69385
99.65	2.81634		99.45	2.01809		99.35	1.24759		99.6	0.42048		99.7	3.69387
99.6	2.81193		99.4	2.01115		99.3	1.26302		99.55	0.43382		99.65	3.69381
99.55	2.83285		99.35	2.01498		99.25	1.25395		99.5	0.43655		99.6	3.69225
99.5	2.83492		99.3	2.0172		99.2	1.26936		99.45	0.43288		99.55	3.69386
99.45	2.83176		99.25	2.01524		99.15	1.27304		99.4	0.43486		99.5	3.69428
99.4	2.79655		99.2	1.9948		99.1	1.27674		99.35	0.42625		99.45	3.69336
99.35	2.79111		99.15	2.01142		99.05	1.25412		99.3	0.4307		99.4	3.69379
99.3	2.79491		99.1	2.01548		99	1.27335		99.25	0.42322		99.35	3.69254
99.25	2.80346		99.05	2.00921		98.95	1.26382		99.2	0.42503		99.3	3.69197
99.2	2.8093		99	2.02621		98.9	1.25723		99.15	0.43326		99.25	3.693
99.15	2.80055		98.95	2.01304		98.85	1.24358		99.1	0.4311		99.2	3.69174
99.1	2.7867		98.9	2.00543		98.8	1.24991		99.05	0.42416		99.15	3.6925
99.05	2.78292		98.85	2.00981		98.75	1.2522		99	0.41916		99.1	3.69308
99	2.79431		98.8	2.01506		98.7	1.24722		98.95	0.42192		99.05	3.69222
98.95	2.80479		98.75	2.00614		98.65	1.26122		98.9	0.42835		99	3.69249
98.9	2.83088		98.7	1.99103		98.6	1.25351		98.85	0.42991		98.95	3.69314
98.85	2.81762		98.65	1.997		98.55	1.25351		98.8	0.4244		98.9	3.69361
98.8	2.80759		98.6	1.99342		98.5	1.25218		98.75	0.42611		98.85	3.69042
98.75	2.80307		98.55	1.99972		98.45	1.25656		98.7	0.42278		98.8	3.68831
98.7	2.8032		98.5	2.01235		98.4	1.23776		98.65	0.42268		98.75	3.69061
98.65	2.78968		98.45	1.99578		98.35	1.23896		98.6	0.42574		98.7	3.6925
98.6	2.79796		98.4	2.00475		98.3	1.2402		98.55	0.42136		98.65	3.69245
98.55	2.80494		98.35	2.00181		98.25	1.23948		98.5	0.42128		98.6	3.69209
98.5	2.81089		98.3	1.99742		98.2	1.24876		98.45	0.41854		98.55	3.69354
98.45	2.79203		98.25	1.99918		98.15	1.26361		98.4	0.41619		98.5	3.69285
98.4	2.78463		98.2	1.9963		98.1	1.26004		98.35	0.42551		98.45	3.6889
98.35	2.78081		98.15	2.00841		98.05	1.25747		98.3	0.42312		98.4	3.68691
98.3	2.77617		98.1	1.99809		98	1.25498		98.25	0.42487		98.35	3.68791
98.25	2.79801		98.05	2.00042		97.95	1.24891		98.2	0.4264		98.3	3.68922
98.2	2.80845		98	1.99406		97.9	1.25061		98.15	0.42067		98.25	3.69142
98.15	2.81374		97.95	1.9844		97.85	1.24129		98.1	0.4175		98.2	3.69353
98.1	2.80994		97.9	1.98063		97.8	1.23747		98.05	0.41703		98.15	3.69314
98.05	2.77527		97.85	1.98459		97.75	1.24002		98	0.41636		98.1	3.69308
98	2.77011		97.8	1.99354		97.7	1.24078		97.95	0.42489		98.05	3.69328
97.95	2.80411		97.75	1.98872		97.65	1.24019		97.9	0.42848		98	3.69118
97.9	2.79653		97.7	1.99283		97.6	1.23624		97.85	0.42439		97.95	3.69077
97.85	2.78928		97.65	1.9884		97.55	1.24399		97.8	0.41813		97.9	3.68919
97.8	2.78582		97.6	1.98953		97.5	1.24261		97.75	0.41302		97.85	3.68652
97.75	2.78913		97.55	1.97469		97.45	1.22939		97.7	0.42003		97.8	3.6875
97.7	2.80213		97.5	1.96978		97.4	1.2436		97.65	0.42725		97.75	3.68901
97.65	2.7936		97.45	1.97308		97.35	1.25528		97.6	0.42112		97.7	3.68958
97.6	2.78708		97.4	1.98493		97.3	1.24842		97.55	0.4192		97.65	3.68797
97.55	2.7729		97.35	1.99097		97.25	1.24255		97.5	0.41155		97.6	3.68998
97.5	2.78547		97.3	1.98179		97.2	1.23263		97.45	0.41309		97.55	3.6897
97.45	2.78134		97.25	1.9755		97.15	1.21727		97.4	0.41682		97.5	3.68811
97.4	2.77982		97.2	1.96398		97.1	1.23123		97.35	0.41451		97.45	3.69052
97.35	2.78698		97.15	1.96207		97.05	1.22558		97.3	0.41908		97.4	3.69098
97.3	2.78311		97.1	1.97245		97	1.22555		97.25	0.42001		97.35	3.68751
97.25	2.79679		97.05	2.00045		96.95	1.22289		97.2	0.41628		97.3	3.68838
97.2	2.78461		97	1.9979		96.9	1.23689		97.15	0.41489		97.25	3.6899
97.15	2.78609		96.95	2.00985		96.85	1.22485		97.1	0.42057		97.2	3.68871
97.1	2.78553		96.9	1.99557		96.8	1.22882		97.05	0.42563		97.15	3.68679
97.05	2.7776		96.85	1.9786		96.75	1.22646		97	0.41786		97.1	3.68682
97	2.79529		96.8	1.97287		96.7	1.23665		96.95	0.41096		97.05	3.68758
96.95	2.80378		96.75	1.97229		96.65	1.22752		96.9	0.41295		97	3.68729
96.9	2.79804		96.7	1.98804		96.6	1.22323		96.85	0.41412		96.95	3.68651
96.85	2.78392		96.65	1.98877		96.55	1.23336		96.8	0.41297		96.9	3.68652
96.8	2.78155		96.6	1.98562		96.5	1.23678		96.75	0.41971		96.85	3.68651
96.75	2.77714		96.55	1.98935		96.45	1.24258		96.7	0.42266		96.8	3.68709
96.7	2.77404		96.5	1.97939		96.4	1.23552		96.65	0.42363		96.75	3.68638
96.65	2.76438		96.45	1.96919		96.35	1.23462		96.6	0.42366		96.7	3.68472
96.6	2.75122		96.4	1.97023		96.3	1.22664		96.55	0.41083		96.65	3.68604
96.55	2.76461		96.35	1.98077		96.25	1.22081		96.5	0.41137		96.6	3.6858
96.5	2.75283		96.3	1.98742		96.2	1.2204		96.45	0.41956		96.55	3.68363
96.45	2.75897		96.25	1.96755		96.15	1.22059		96.4	0.41465		96.5	3.68367
96.4	2.73895		96.2	1.98438		96.1	1.22196		96.35	0.40741		96.45	3.68401
96.35	2.73806		96.15	1.99765		96.05	1.21624		96.3	0.42276		96.4	3.68261
96.3	2.76916		96.1	1.98036		96	1.22489		96.25	0.42007		96.35	3.68314
96.25	2.78362		96.05	1.98807		95.95	1.23192		96.2	0.4143		96.3	3.68615
96.2	2.788		96	1.98252		95.9	1.23645		96.15	0.41268		96.25	3.68701
96.15	2.80785		95.95	1.97218		95.85	1.22034		96.1	0.41406		96.2	3.68586
96.1	2.78154		95.9	1.97105		95.8	1.21529		96.05	0.42073		96.15	3.68353
96.05	2.76438		95.85	1.98563		95.75	1.22539		96	0.40924		96.1	3.68338
96	2.77783		95.8	1.98522		95.7	1.22158		95.95	0.41036		96.05	3.68362
95.95	2.76621		95.75	1.97649		95.65	1.2331		95.9	0.40968		96	3.68162
95.9	2.76034		95.7	1.97269		95.6	1.23485		95.85	0.41091		95.95	3.67931
95.85	2.7531		95.65	1.9742		95.55	1.23294		95.8	0.41503		95.9	3.68193
95.8	2.75648		95.6	1.96839		95.5	1.22727		95.75	0.41514		95.85	3.68212
95.75	2.76945		95.55	1.96578		95.45	1.23458		95.7	0.41101		95.8	3.682
95.7	2.76655		95.5	1.97983		95.4	1.23769		95.65	0.40401		95.75	3.68223
95.65	2.76482		95.45	1.98514		95.35	1.23358		95.6	0.40883		95.7	3.68386
95.6	2.77484		95.4	1.98713		95.3	1.23404		95.55	0.41255		95.65	3.68449
95.55	2.79807		95.35	1.96847		95.25	1.24725		95.5	0.41183		95.6	3.68172
95.5	2.7853		95.3	1.97782		95.2	1.24123		95.45	0.40959		95.55	3.68053
95.45	2.77606		95.25	1.97327		95.15	1.23123		95.4	0.41247		95.5	3.68239
95.4	2.75929		95.2	1.97416		95.1	1.22804		95.35	0.41571		95.45	3.68485
95.35	2.76345		95.15	1.96517		95.05	1.22246		95.3	0.40719		95.4	3.68482
95.3	2.7491		95.1	1.97646		95	1.22911		95.25	0.41236		95.35	3.68293
95.25	2.75264		95.05	1.97344		94.95	1.21891		95.2	0.41122		95.3	3.68248
95.2	2.76248		95	1.97875		94.9	1.2131		95.15	0.40712		95.25	3.68481
95.15	2.76284		94.95	1.99012		94.85	1.2054		95.1	0.40738		95.2	3.68462
95.1	2.76243		94.9	1.99296		94.8	1.21493		95.05	0.40886		95.15	3.68362
95.05	2.76778		94.85	1.99117		94.75	1.23965		95	0.40987		95.1	3.68321
95	2.76951		94.8	1.98761		94.7	1.26021		94.95	0.40665		95.05	3.68182
94.95	2.77255		94.75	1.98915		94.65	1.24337		94.9	0.40479		95	3.68219
94.9	2.76356		94.7	1.99244		94.6	1.23453		94.85	0.41312		94.95	3.68342
94.85	2.75929		94.65	1.99214		94.55	1.2304		94.8	0.4112		94.9	3.68373
94.8	2.771		94.6	1.97863		94.5	1.2399		94.75	0.40947		94.85	3.68471
94.75	2.77911		94.55	1.96535		94.45	1.23592		94.7	0.41434		94.8	3.68608
94.7	2.77025		94.5	1.97254		94.4	1.24412		94.65	0.4162		94.75	3.68645
94.65	2.77062		94.45	1.97305		94.35	1.24726		94.6	0.41109		94.7	3.68562
94.6	2.78013		94.4	1.98827		94.3	1.24076		94.55	0.40482		94.65	3.68429
94.55	2.78712		94.35	1.98347		94.25	1.246		94.5	0.40555		94.6	3.68415
94.5	2.77638		94.3	1.99704		94.2	1.24961		94.45	0.41108		94.55	3.68421
94.45	2.76709		94.25	1.99564		94.15	1.2559		94.4	0.40834		94.5	3.68297
94.4	2.77372		94.2	1.97766		94.1	1.25591		94.35	0.40514		94.45	3.68256
94.35	2.79359		94.15	1.98383		94.05	1.25194		94.3	0.40487		94.4	3.68184
94.3	2.79167		94.1	2.00574		94	1.25673		94.25	0.40197		94.35	3.68075
94.25	2.79185		94.05	2.01978		93.95	1.2471		94.2	0.39288		94.3	3.68105
94.2	2.78373		94	2.0274		93.9	1.24885		94.15	0.40037		94.25	3.6804
94.15	2.77338		93.95	2.03033		93.85	1.26287		94.1	0.40582		94.2	3.68199
94.1	2.78529		93.9	2.01532		93.8	1.27175		94.05	0.40193		94.15	3.68248
94.05	2.79995		93.85	2.01572		93.75	1.27242		94	0.39841		94.1	3.68209
94	2.79046		93.8	2.01973		93.7	1.27547		93.95	0.40657		94.05	3.68437
93.95	2.78466		93.75	2.01801		93.65	1.26633		93.9	0.40449		94	3.68594
93.9	2.79649		93.7	2.02111		93.6	1.27024		93.85	0.40187		93.95	3.68429
93.85	2.80169		93.65	2.02637		93.55	1.27374		93.8	0.40731		93.9	3.68293
93.8	2.80405		93.6	2.04097		93.5	1.28571		93.75	0.39729		93.85	3.68409
93.75	2.81264		93.55	2.04474		93.45	1.2939		93.7	0.39887		93.8	3.68315
93.7	2.82084		93.5	2.04587		93.4	1.28716		93.65	0.40245		93.75	3.68271
93.65	2.81893		93.45	2.04226		93.35	1.28388		93.6	0.40149		93.7	3.68433
93.6	2.82354		93.4	2.03898		93.3	1.28379		93.55	0.40363		93.65	3.68447
93.55	2.82079		93.35	2.02638		93.25	1.29694		93.5	0.40209		93.6	3.68482
93.5	2.8203		93.3	2.03967		93.2	1.30636		93.45	0.40011		93.55	3.68333
93.45	2.83636		93.25	2.05493		93.15	1.30891		93.4	0.39428		93.5	3.68356
93.4	2.83345		93.2	2.06078		93.1	1.3276		93.35	0.3943		93.45	3.68089
93.35	2.82915		93.15	2.0633		93.05	1.33722		93.3	0.39342		93.4	3.6775
93.3	2.84708		93.1	2.08883		93	1.33839		93.25	0.39265		93.35	3.67864
93.25	2.84757		93.05	2.09826		92.95	1.34222		93.2	0.3965		93.3	3.68083
93.2	2.87274		93	2.10878		92.9	1.34558		93.15	0.4113		93.25	3.68212
93.15	2.87363		92.95	2.11291		92.85	1.35005		93.1	0.40332		93.2	3.68323
93.1	2.86449		92.9	2.11618		92.8	1.34683		93.05	0.40152		93.15	3.6806
93.05	2.86376		92.85	2.12238		92.75	1.3488		93	0.40339		93.1	3.67962
93	2.86996		92.8	2.12614		92.7	1.3616		92.95	0.40398		93.05	3.68155
92.95	2.90401		92.75	2.12682		92.65	1.38488		92.9	0.41154		93	3.68248
92.9	2.9115		92.7	2.13511		92.6	1.37678		92.85	0.40263		92.95	3.67997
92.85	2.89947		92.65	2.11549		92.55	1.3964		92.8	0.39409		92.9	3.6783
92.8	2.90273		92.6	2.11696		92.5	1.38618		92.75	0.39528		92.85	3.68082
92.75	2.90887		92.55	2.16103		92.45	1.36512		92.7	0.39514		92.8	3.67948
92.7	2.90847		92.5	2.15572		92.4	1.38532		92.65	0.39364		92.75	3.67607
92.65	2.92605		92.45	2.1558		92.35	1.39914		92.6	0.4046		92.7	3.67639
92.6	2.93122		92.4	2.17551		92.3	1.41442		92.55	0.40462		92.65	3.67786
92.55	2.94643		92.35	2.16475		92.25	1.38322		92.5	0.39923		92.6	3.67794
92.5	2.94635		92.3	2.18067		92.2	1.38298		92.45	0.40024		92.55	3.67806
92.45	2.94489		92.25	2.17846		92.15	1.38879		92.4	0.40336		92.5	3.67876
92.4	2.96331		92.2	2.15708		92.1	1.40572		92.35	0.39746		92.45	3.67876
92.35	2.97905		92.15	2.1749		92.05	1.4161		92.3	0.39898		92.4	3.67983
92.3	2.95788		92.1	2.18762		92	1.41879		92.25	0.40358		92.35	3.67863
92.25	2.95772		92.05	2.18031		91.95	1.4157		92.2	0.40273		92.3	3.67859
92.2	2.97363		92	2.1949		91.9	1.41799		92.15	0.39192		92.25	3.67836
92.15	2.96607		91.95	2.21691		91.85	1.42279		92.1	0.39071		92.2	3.67661
92.1	2.97523		91.9	2.19966		91.8	1.42359		92.05	0.38953		92.15	3.67622
92.05	2.99094		91.85	2.1809		91.75	1.40908		92	0.38324		92.1	3.67692
92	2.97878		91.8	2.17601		91.7	1.40904		91.95	0.39038		92.05	3.67827
91.95	2.96924		91.75	2.18465		91.65	1.42018		91.9	0.39743		92	3.67853
91.9	2.97924		91.7	2.19494		91.6	1.41369		91.85	0.39574		91.95	3.67754
91.85	3.00386		91.65	2.17775		91.55	1.39296		91.8	0.4004		91.9	3.67666
91.8	2.99986		91.6	2.18458		91.5	1.4069		91.75	0.39384		91.85	3.67799
91.75	2.98683		91.55	2.20238		91.45	1.42068		91.7	0.3887		91.8	3.67933
91.7	2.99167		91.5	2.18463		91.4	1.39499		91.65	0.39031		91.75	3.67951
91.65	2.98563		91.45	2.17022		91.35	1.38753		91.6	0.39321		91.7	3.68094
91.6	2.97448		91.4	2.19251		91.3	1.39361		91.55	0.39614		91.65	3.68008
91.55	2.96382		91.35	2.1863		91.25	1.39114		91.5	0.39616		91.6	3.67954
91.5	2.96647		91.3	2.17847		91.2	1.39348		91.45	0.39815		91.55	3.68266
91.45	2.96684		91.25	2.16438		91.15	1.39408		91.4	0.39663		91.5	3.68479
91.4	2.98642		91.2	2.17089		91.1	1.39033		91.35	0.39437		91.45	3.68621
91.35	2.97728		91.15	2.15905		91.05	1.3798		91.3	0.39448		91.4	3.68409
91.3	2.96179		91.1	2.1616		91	1.37924		91.25	0.39713		91.35	3.68156
91.25	2.97676		91.05	2.16971		90.95	1.39629		91.2	0.39896		91.3	3.68031
91.2	2.96557		91	2.15606		90.9	1.3867		91.15	0.39251		91.25	3.67923
91.15	2.93755		90.95	2.16022		90.85	1.39573		91.1	0.40271		91.2	3.68141
91.1	2.93345		90.9	2.14748		90.8	1.38913		91.05	0.40259		91.15	3.6835
91.05	2.94161		90.85	2.15711		90.75	1.37991		91	0.40176		91.1	3.68109
91	2.93783		90.8	2.15628		90.7	1.39487		90.95	0.39603		91.05	3.68268
90.95	2.94079		90.75	2.18294		90.65	1.40404		90.9	0.39658		91	3.68569
90.9	2.9597		90.7	2.17067		90.6	1.39253		90.85	0.3965		90.95	3.68438
90.85	2.9606		90.65	2.15953		90.55	1.38624		90.8	0.39189		90.9	3.68531
90.8	2.98071		90.6	2.15202		90.5	1.39977		90.75	0.3954		90.85	3.68542
90.75	2.97947		90.55	2.17441		90.45	1.40654		90.7	0.40288		90.8	3.68506
90.7	2.98476		90.5	2.16785		90.4	1.42363		90.65	0.39623		90.75	3.68621
90.65	2.9772		90.45	2.17521		90.35	1.43463		90.6	0.39974		90.7	3.68548
90.6	2.9457		90.4	2.1833		90.3	1.44113		90.55	0.40485		90.65	3.68488
90.55	2.96921		90.35	2.1975		90.25	1.44888		90.5	0.4003		90.6	3.68588
90.5	2.95338		90.3	2.22397		90.2	1.44949		90.45	0.40181		90.55	3.68626
90.45	2.9658		90.25	2.21757		90.15	1.43684		90.4	0.40622		90.5	3.68575
90.4	2.99214		90.2	2.20201		90.1	1.45006		90.35	0.40066		90.45	3.68721
90.35	2.99002		90.15	2.22909		90.05	1.48367		90.3	0.40666		90.4	3.6874
90.3	2.98837		90.1	2.24246		90	1.49326		90.25	0.40657		90.35	3.68682
90.25	3.02451		90.05	2.25403		89.95	1.49165		90.2	0.41761		90.3	3.6867
90.2	2.99755		90	2.2694		89.9	1.49661		90.15	0.41611		90.25	3.68873
90.15	3.02085		89.95	2.27602		89.85	1.53108		90.1	0.41958		90.2	3.68952
90.1	3.03497		89.9	2.26747		89.8	1.54689		90.05	0.43312		90.15	3.68994
90.05	3.0349		89.85	2.29168		89.75	1.54179		90	0.43913		90.1	3.68935
90	3.0317		89.8	2.31198		89.7	1.53168		89.95	0.4496		90.05	3.68817
89.95	3.03966		89.75	2.30879		89.65	1.54822		89.9	0.44976		90	3.68751
89.9	3.04289		89.7	2.30253		89.6	1.57502		89.85	0.45622		89.95	3.685
89.85	3.06797		89.65	2.33462		89.55	1.58506		89.8	0.46611		89.9	3.68431
89.8	3.10269		89.6	2.3623		89.5	1.58859		89.75	0.47163		89.85	3.68399
89.75	3.10826		89.55	2.35147		89.45	1.60379		89.7	0.49935		89.8	3.68705
89.7	3.12943		89.5	2.34865		89.4	1.60908		89.65	0.51122		89.75	3.6882
89.65	3.14132		89.45	2.3784		89.35	1.62853		89.6	0.53122		89.7	3.68712
89.6	3.12615		89.4	2.42037		89.3	1.65238		89.55	0.55695		89.65	3.68749
89.55	3.13077		89.35	2.41741		89.25	1.67493		89.5	0.57468		89.6	3.68862
89.5	3.16724		89.3	2.43157		89.2	1.67397		89.45	0.5954		89.55	3.69068
89.45	3.17615		89.25	2.42269		89.15	1.69171		89.4	0.62438		89.5	3.69239
89.4	3.1672		89.2	2.41354		89.1	1.69793		89.35	0.66009		89.45	3.69415
89.35	3.19367		89.15	2.43692		89.05	1.70946		89.3	0.68976		89.4	3.69414
89.3	3.21124		89.1	2.4533		89	1.75387		89.25	0.73437		89.35	3.69394
89.25	3.22078		89.05	2.44866		88.95	1.79108		89.2	0.76734		89.3	3.69457
89.2	3.24137		89	2.46874		88.9	1.82879		89.15	0.79979		89.25	3.69676
89.15	3.24938		88.95	2.50779		88.85	1.85297		89.1	0.84768		89.2	3.69996
89.1	3.25199		88.9	2.56931		88.8	1.85856		89.05	0.89087		89.15	3.7002
89.05	3.26007		88.85	2.5839		88.75	1.90078		89	0.92977		89.1	3.70174
89	3.28714		88.8	2.59165		88.7	1.9453		88.95	0.95922		89.05	3.70679
88.95	3.31062		88.75	2.61876		88.65	1.98751		88.9	1.00283		89	3.70991
88.9	3.33303		88.7	2.66126		88.6	2.04864		88.85	1.04481		88.95	3.71433
88.85	3.38362		88.65	2.70247		88.55	2.04772		88.8	1.05312		88.9	3.71926
88.8	3.34227		88.6	2.7397		88.5	2.05651		88.75	1.06387		88.85	3.72395
88.75	3.36411		88.55	2.74508		88.45	2.06339		88.7	1.06377		88.8	3.72927
88.7	3.40769		88.5	2.76661		88.4	2.09981		88.65	1.05772		88.75	3.73396
88.65	3.39553		88.45	2.82804		88.35	2.12601		88.6	1.06231		88.7	3.74075
88.6	3.41878		88.4	2.84731		88.3	2.1146		88.55	1.05523		88.65	3.74865
88.55	3.52256		88.35	2.86684		88.25	2.0971		88.5	1.05105		88.6	3.7609
88.5	3.55289		88.3	2.84948		88.2	2.07003		88.45	1.02618		88.55	3.77408
88.45	3.59125		88.25	2.85958		88.15	2.05945		88.4	0.99659		88.5	3.78782
88.4	3.62289		88.2	2.87047		88.1	2.03942		88.35	0.9611		88.45	3.80537
88.35	3.60846		88.15	2.85745		88.05	1.96236		88.3	0.92657		88.4	3.82998
88.3	3.63089		88.1	2.85437		88	1.91231		88.25	0.90296		88.35	3.85749
88.25	3.63645		88.05	2.82562		87.95	1.87649		88.2	0.86277		88.3	3.89268
88.2	3.63598		88	2.7619		87.9	1.82856		88.15	0.82203		88.25	3.94047
88.15	3.63991		87.95	2.69808		87.85	1.79049		88.1	0.76968		88.2	3.98771
88.1	3.62886		87.9	2.65669		87.8	1.75083		88.05	0.73195		88.15	4.0408
88.05	3.65714		87.85	2.5932		87.75	1.69005		88	0.69822		88.1	4.11244
88	3.62377		87.8	2.57736		87.7	1.64554		87.95	0.6761		88.05	4.18455
87.95	3.58578		87.75	2.51659		87.65	1.61557		87.9	0.63341		88	4.2577
87.9	3.57585		87.7	2.4768		87.6	1.56709		87.85	0.60102		87.95	4.33695
87.85	3.54148		87.65	2.42125		87.55	1.51418		87.8	0.58317		87.9	4.38702
87.8	3.47576		87.6	2.36627		87.5	1.48673		87.75	0.55466		87.85	4.41491
87.75	3.44551		87.55	2.33876		87.45	1.44564		87.7	0.53072		87.8	4.43459
87.7	3.40565		87.5	2.3115		87.4	1.42606		87.65	0.51601		87.75	4.43661
87.65	3.33818		87.45	2.26133		87.35	1.39902		87.6	0.48425		87.7	4.40849
87.6	3.2875		87.4	2.21594		87.3	1.37167		87.55	0.46834		87.65	4.34831
87.55	3.26397		87.35	2.21052		87.25	1.33221		87.5	0.46022		87.6	4.28322
87.5	3.21897		87.3	2.17327		87.2	1.32681		87.45	0.44734		87.55	4.22786
87.45	3.14089		87.25	2.12957		87.15	1.3294		87.4	0.43862		87.5	4.15722
87.4	3.10156		87.2	2.11959		87.1	1.30847		87.35	0.43238		87.45	4.07675
87.35	3.05297		87.15	2.09635		87.05	1.2965		87.3	0.42711		87.4	4.01294
87.3	3.03318		87.1	2.08589		87	1.28725		87.25	0.42299		87.35	3.95713
87.25	2.98892		87.05	2.0798		86.95	1.29101		87.2	0.41549		87.3	3.9054
87.2	2.95515		87	2.06283		86.9	1.26733		87.15	0.41194		87.25	3.86182
87.15	2.93095		86.95	2.05642		86.85	1.25279		87.1	0.40554		87.2	3.82607
87.1	2.92413		86.9	2.03576		86.8	1.25639		87.05	0.40766		87.15	3.80066
87.05	2.89584		86.85	2.02739		86.75	1.26887		87	0.40637		87.1	3.7769
87	2.85689		86.8	2.01414		86.7	1.25765		86.95	0.40854		87.05	3.75859
86.95	2.84765		86.75	2.00291		86.65	1.25256		86.9	0.40363		87	3.74737
86.9	2.83332		86.7	1.98481		86.6	1.25242		86.85	0.40148		86.95	3.73531
86.85	2.83981		86.65	2.00225		86.55	1.23612		86.8	0.40101		86.9	3.7259
86.8	2.84326		86.6	2.00141		86.5	1.23907		86.75	0.40331		86.85	3.718
86.75	2.82714		86.55	1.98345		86.45	1.23509		86.7	0.40215		86.8	3.71131
86.7	2.83369		86.5	1.99568		86.4	1.23695		86.65	0.39429		86.75	3.70651
86.65	2.82585		86.45	1.98672		86.35	1.2206		86.6	0.40331		86.7	3.70255
86.6	2.78584		86.4	1.95325		86.3	1.23169		86.55	0.40877		86.65	3.70191
86.55	2.79432		86.35	1.96958		86.25	1.23591		86.5	0.40552		86.6	3.69733
86.5	2.79602		86.3	1.97899		86.2	1.22587		86.45	0.41007		86.55	3.69542
86.45	2.78682		86.25	1.98218		86.15	1.2185		86.4	0.42654		86.5	3.69266
86.4	2.78775		86.2	1.98015		86.1	1.23748		86.35	0.42962		86.45	3.68986
86.35	2.79142		86.15	1.9594		86.05	1.23457		86.3	0.43334		86.4	3.68912
86.3	2.77889		86.1	1.97003		86	1.23087		86.25	0.43381		86.35	3.68646
86.25	2.78732		86.05	1.9869		85.95	1.23167		86.2	0.45166		86.3	3.68312
86.2	2.78442		86	1.98044		85.9	1.2475		86.15	0.46864		86.25	3.68374
86.15	2.7706		85.95	1.97212		85.85	1.25399		86.1	0.48337		86.2	3.68251
86.1	2.76283		85.9	1.99069		85.8	1.25829		86.05	0.50571		86.15	3.67997
86.05	2.7671		85.85	1.98476		85.75	1.26359		86	0.5161		86.1	3.67724
86	2.76667		85.8	1.98256		85.7	1.28153		85.95	0.54263		86.05	3.67806
85.95	2.76322		85.75	1.99321		85.65	1.29584		85.9	0.56048		86	3.6804
85.9	2.76208		85.7	2.00448		85.6	1.31007		85.85	0.58163		85.95	3.68213
85.85	2.76145		85.65	2.01533		85.55	1.3325		85.8	0.62828		85.9	3.68293
85.8	2.77036		85.6	2.02011		85.5	1.33501		85.75	0.6621		85.85	3.6804
85.75	2.7757		85.55	2.03732		85.45	1.36624		85.7	0.70161		85.8	3.67905
85.7	2.77316		85.5	2.06174		85.4	1.40885		85.65	0.75178		85.75	3.68126
85.65	2.80043		85.45	2.0951		85.35	1.42214		85.6	0.80056		85.7	3.68178
85.6	2.80735		85.4	2.08386		85.3	1.47261		85.55	0.84112		85.65	3.68189
85.55	2.81469		85.35	2.10377		85.25	1.50151		85.5	0.89354		85.6	3.68333
85.5	2.84405		85.3	2.14165		85.2	1.56669		85.45	0.96069		85.55	3.68691
85.45	2.84503		85.25	2.1557		85.15	1.64089		85.4	1.00404		85.5	3.68836
85.4	2.85394		85.2	2.19248		85.1	1.66171		85.35	1.05765		85.45	3.69315
85.35	2.87058		85.15	2.24939		85.05	1.70616		85.3	1.1066		85.4	3.69926
85.3	2.88713		85.1	2.29848		85	1.78266		85.25	1.13768		85.35	3.70105
85.25	2.90765		85.05	2.3718		84.95	1.82564		85.2	1.19589		85.3	3.7031
85.2	2.94296		85	2.41883		84.9	1.88449		85.15	1.22936		85.25	3.70696
85.15	2.96122		84.95	2.49565		84.85	1.92305		85.1	1.23973		85.2	3.71123
85.1	3.01047		84.9	2.53799		84.8	1.97787		85.05	1.27393		85.15	3.7173
85.05	3.04506		84.85	2.57229		84.75	1.9973		85	1.28379		85.1	3.7243
85	3.07027		84.8	2.60852		84.7	2.01853		84.95	1.2743		85.05	3.73275
84.95	3.13495		84.75	2.65692		84.65	2.02187		84.9	1.27458		85	3.74185
84.9	3.20736		84.7	2.68683		84.6	2.01144		84.85	1.24725		84.95	3.7563
84.85	3.27892		84.65	2.74323		84.55	2.02575		84.8	1.20951		84.9	3.76728
84.8	3.29379		84.6	2.76378		84.5	1.99632		84.75	1.19018		84.85	3.77834
84.75	3.32936		84.55	2.75817		84.45	1.95025		84.7	1.14205		84.8	3.80285
84.7	3.37279		84.5	2.76579		84.4	1.91816		84.65	1.09448		84.75	3.82796
84.65	3.45546		84.45	2.75336		84.35	1.91443		84.6	1.05925		84.7	3.8625
84.6	3.46095		84.4	2.71523		84.3	1.87833		84.55	1.01579		84.65	3.9073
84.55	3.47883		84.35	2.6728		84.25	1.80333		84.5	0.96453		84.6	3.95162
84.5	3.53269		84.3	2.64938		84.2	1.75215		84.45	0.91672		84.55	4.00738
84.45	3.54471		84.25	2.58367		84.15	1.70007		84.4	0.8662		84.5	4.08179
84.4	3.51777		84.2	2.53133		84.1	1.67072		84.35	0.81388		84.45	4.16179
84.35	3.51639		84.15	2.49087		84.05	1.60317		84.3	0.75165		84.4	4.25074
84.3	3.53143		84.1	2.45024		84	1.54312		84.25	0.70876		84.35	4.35283
84.25	3.49379		84.05	2.39744		83.95	1.50561		84.2	0.68513		84.3	4.44294
84.2	3.47175		84	2.37262		83.9	1.45873		84.15	0.6412		84.25	4.52398
84.15	3.44526		83.95	2.32795		83.85	1.42375		84.1	0.60545		84.2	4.59517
84.1	3.42834		83.9	2.24215		83.8	1.38459		84.05	0.58862		84.15	4.63108
84.05	3.37709		83.85	2.19129		83.75	1.34675		84	0.55707		84.1	4.62842
84	3.3079		83.8	2.17518		83.7	1.31634		83.95	0.52845		84.05	4.60206
83.95	3.21069		83.75	2.14431		83.65	1.29883		83.9	0.49682		84	4.56176
83.9	3.16882		83.7	2.10648		83.6	1.26329		83.85	0.47842		83.95	4.50513
83.85	3.12683		83.65	2.07774		83.55	1.23892		83.8	0.4627		83.9	4.42231
83.8	3.07215		83.6	2.04592		83.5	1.23807		83.75	0.45729		83.85	4.32943
83.75	3.00422		83.55	2.00472		83.45	1.24731		83.7	0.44273		83.8	4.23218
83.7	2.99049		83.5	2.00316		83.4	1.23743		83.65	0.43413		83.75	4.13426
83.65	2.94068		83.45	2.00049		83.35	1.23001		83.6	0.42755		83.7	4.0547
83.6	2.8937		83.4	1.98415		83.3	1.206		83.55	0.41387		83.65	3.98621
83.55	2.88577		83.35	1.96778		83.25	1.19313		83.5	0.40592		83.6	3.91746
83.5	2.85923		83.3	1.94848		83.2	1.18866		83.45	0.39717		83.55	3.86345
83.45	2.83228		83.25	1.94951		83.15	1.18757		83.4	0.39901		83.5	3.82646
83.4	2.8076		83.2	1.9294		83.1	1.191		83.35	0.39593		83.45	3.79335
83.35	2.78392		83.15	1.91906		83.05	1.18468		83.3	0.39435		83.4	3.76703
83.3	2.77248		83.1	1.93241		83	1.18511		83.25	0.3925		83.35	3.74688
83.25	2.75566		83.05	1.93254		82.95	1.17614		83.2	0.38672		83.3	3.72955
83.2	2.73957		83	1.92532		82.9	1.1664		83.15	0.38161		83.25	3.71598
83.15	2.73351		82.95	1.91236		82.85	1.16975		83.1	0.38241		83.2	3.70206
83.1	2.73322		82.9	1.91249		82.8	1.1688		83.05	0.37251		83.15	3.69263
83.05	2.73146		82.85	1.90039		82.75	1.16109		83	0.37497		83.1	3.68685
83	2.72881		82.8	1.91005		82.7	1.15107		82.95	0.3744		83.05	3.67937
82.95	2.72975		82.75	1.91225		82.65	1.1398		82.9	0.37628		83	3.67406
82.9	2.72824		82.7	1.89764		82.6	1.15256		82.85	0.37846		82.95	3.67163
82.85	2.72216		82.65	1.90445		82.55	1.15549		82.8	0.37297		82.9	3.66987
82.8	2.72642		82.6	1.90715		82.5	1.1604		82.75	0.3702		82.85	3.66572
82.75	2.71692		82.55	1.91669		82.45	1.15708		82.7	0.37248		82.8	3.65991
82.7	2.69087		82.5	1.90249		82.4	1.16485		82.65	0.36957		82.75	3.65631
82.65	2.69431		82.45	1.89953		82.35	1.15614		82.6	0.3696		82.7	3.65581
82.6	2.70382		82.4	1.90451		82.3	1.15132		82.55	0.36994		82.65	3.65377
82.55	2.69911		82.35	1.90757		82.25	1.15913		82.5	0.37058		82.6	3.65167
82.5	2.70917		82.3	1.90749		82.2	1.15157		82.45	0.36642		82.55	3.65046
82.45	2.69837		82.25	1.89134		82.15	1.14913		82.4	0.3624		82.5	3.6488
82.4	2.70151		82.2	1.89353		82.1	1.14872		82.35	0.36021		82.45	3.64781
82.35	2.70588		82.15	1.89413		82.05	1.14041		82.3	0.36488		82.4	3.64649
82.3	2.68564		82.1	1.89214		82	1.14286		82.25	0.36686		82.35	3.64411
82.25	2.67392		82.05	1.8903		81.95	1.14683		82.2	0.3614		82.3	3.64298
82.2	2.70162		82	1.87982		81.9	1.15269		82.15	0.3638		82.25	3.64345
82.15	2.70935		81.95	1.89597		81.85	1.15354		82.1	0.36406		82.2	3.64412
82.1	2.70405		81.9	1.88998		81.8	1.14423		82.05	0.36368		82.15	3.64286
82.05	2.68697		81.85	1.89691		81.75	1.13719		82	0.36355		82.1	3.64081
82	2.6843		81.8	1.89655		81.7	1.13847		81.95	0.37148		82.05	3.64004
81.95	2.68457		81.75	1.89732		81.65	1.1387		81.9	0.3683		82	3.64028
81.9	2.68038		81.7	1.88128		81.6	1.13319		81.85	0.36093		81.95	3.64146
81.85	2.69847		81.65	1.87559		81.55	1.13533		81.8	0.36424		81.9	3.64113
81.8	2.68967		81.6	1.87371		81.5	1.13262		81.75	0.35947		81.85	3.63812
81.75	2.70012		81.55	1.87696		81.45	1.1475		81.7	0.3606		81.8	3.63712
81.7	2.69468		81.5	1.89108		81.4	1.14826		81.65	0.36372		81.75	3.63821
81.65	2.68467		81.45	1.88937		81.35	1.1368		81.6	0.36243		81.7	3.63743
81.6	2.68886		81.4	1.8847		81.3	1.14252		81.55	0.36026		81.65	3.63684
81.55	2.68481		81.35	1.89039		81.25	1.14353		81.5	0.35997		81.6	3.63622
81.5	2.68509		81.3	1.87371		81.2	1.14177		81.45	0.35976		81.55	3.63494
81.45	2.66599		81.25	1.87111		81.15	1.1508		81.4	0.36167		81.5	3.63522
81.4	2.6754		81.2	1.88482		81.1	1.14497		81.35	0.3648		81.45	3.63458
81.35	2.68151		81.15	1.87659		81.05	1.13462		81.3	0.35934		81.4	3.63355
81.3	2.66038		81.1	1.88274		81	1.14165		81.25	0.35996		81.35	3.63369
81.25	2.66032		81.05	1.8794		80.95	1.1381		81.2	0.3581		81.3	3.634
81.2	2.68313		81	1.88627		80.9	1.13881		81.15	0.35557		81.25	3.63438
81.15	2.67763		80.95	1.88819		80.85	1.13334		81.1	0.36142		81.2	3.63613
81.1	2.66665		80.9	1.8865		80.8	1.12601		81.05	0.35567		81.15	3.63546
81.05	2.67012		80.85	1.88576		80.75	1.13402		81	0.36109		81.1	3.63415
81	2.67977		80.8	1.88151		80.7	1.13848		80.95	0.35872		81.05	3.63412
80.95	2.66944		80.75	1.88781		80.65	1.13657		80.9	0.35464		81	3.63497
80.9	2.66185		80.7	1.88867		80.6	1.13572		80.85	0.35399		80.95	3.63439
80.85	2.65714		80.65	1.88894		80.55	1.13899		80.8	0.35493		80.9	3.63372
80.8	2.6758		80.6	1.88811		80.5	1.13406		80.75	0.35559		80.85	3.63431
80.75	2.67633		80.55	1.89744		80.45	1.14318		80.7	0.36133		80.8	3.63474
80.7	2.67273		80.5	1.88836		80.4	1.14454		80.65	0.36261		80.75	3.63418
80.65	2.67944		80.45	1.87758		80.35	1.14604		80.6	0.36269		80.7	3.6331
80.6	2.6895		80.4	1.88211		80.3	1.13695		80.55	0.36663		80.65	3.63257
80.55	2.6728		80.35	1.87483		80.25	1.13393		80.5	0.36924		80.6	3.63191
80.5	2.6796		80.3	1.87319		80.2	1.13631		80.45	0.36371		80.55	3.63108
80.45	2.68902		80.25	1.87249		80.15	1.13447		80.4	0.36285		80.5	3.63205
80.4	2.67984		80.2	1.8864		80.1	1.13082		80.35	0.36229		80.45	3.63264
80.35	2.67526		80.15	1.87908		80.05	1.13495		80.3	0.35478		80.4	3.63152
80.3	2.67132		80.1	1.87394		80	1.1282		80.25	0.35641		80.35	3.6313
80.25	2.67078		80.05	1.87171		79.95	1.12607		80.2	0.35869		80.3	3.63228
80.2	2.67684		80	1.87047		79.9	1.13615		80.15	0.3564		80.25	3.63197
80.15	2.67747		79.95	1.87815		79.85	1.13491		80.1	0.35966		80.2	3.63109
80.1	2.67635		79.9	1.87656		79.8	1.13137		80.05	0.35673		80.15	3.63138
80.05	2.66792		79.85	1.88122		79.75	1.13226		80	0.35606		80.1	3.63191
80	2.67269		79.8	1.87598		79.7	1.1324		79.95	0.35708		80.05	3.63229
79.95	2.67512		79.75	1.87111		79.65	1.14139		79.9	0.35659		80	3.63175

## Sheet: Figure 2b
Au-Zn/Ag			Au-Zn/Ag/Tb			Ag(0) NPs			Ag(I)-(p-MBA)
Energy	Counts		Energy	Counts		Energy	Counts		Energy	Counts
380.8	1.82153		380.7	0.96839		380.75	2.64427		381.35	0.19855
380.75	1.7584		380.65	1.08426		380.7	2.64712		381.3	0.19471
380.7	1.77308		380.6	1.06365		380.65	2.64566		381.25	0.19255
380.65	1.80274		380.55	0.94599		380.6	2.64399		381.2	0.18296
380.6	1.81915		380.5	0.97464		380.55	2.64301		381.15	0.19578
380.55	1.71791		380.45	1.00337		380.5	2.64105		381.1	0.18837
380.5	1.74994		380.4	1.09153		380.45	2.64079		381.05	0.1865
380.45	1.79824		380.35	1.11296		380.4	2.64131		381	0.18899
380.4	1.87117		380.3	1.19744		380.35	2.64269		380.95	0.18268
380.35	1.89746		380.25	0.99704		380.3	2.64234		380.9	0.18342
380.3	1.86262		380.2	1.08761		380.25	2.64153		380.85	0.19132
380.25	1.79898		380.15	1.08167		380.2	2.63862		380.8	0.19129
380.2	1.76249		380.1	1.0246		380.15	2.6403		380.75	0.18801
380.15	1.85947		380.05	1.08378		380.1	2.64082		380.7	0.1914
380.1	1.86851		380	1.04573		380.05	2.64117		380.65	0.18352
380.05	1.8212		379.95	1.06822		380	2.63929		380.6	0.18608
380	1.78078		379.9	1.08586		379.95	2.6432		380.55	0.19181
379.95	1.73886		379.85	0.9129		379.9	2.64126		380.5	0.19534
379.9	1.70678		379.8	0.97574		379.85	2.64043		380.45	0.19549
379.85	1.84766		379.75	0.85909		379.8	2.64138		380.4	0.18291
379.8	1.81898		379.7	0.86772		379.75	2.63779		380.35	0.18
379.75	1.77138		379.65	1.01208		379.7	2.63785		380.3	0.18338
379.7	1.77388		379.6	1.0067		379.65	2.63735		380.25	0.17207
379.65	1.86233		379.55	0.89332		379.6	2.63678		380.2	0.17423
379.6	1.85621		379.5	1.03184		379.55	2.63934		380.15	0.187
379.55	1.83782		379.45	1.0096		379.5	2.63806		380.1	0.19534
379.5	1.79381		379.4	1.09091		379.45	2.64039		380.05	0.18787
379.45	1.83839		379.35	1.14048		379.4	2.63603		380	0.19255
379.4	1.81012		379.3	1.0727		379.35	2.63757		379.95	0.18287
379.35	1.76993		379.25	1.0023		379.3	2.63687		379.9	0.18019
379.3	1.7651		379.2	0.97283		379.25	2.63559		379.85	0.17912
379.25	1.7793		379.15	1.03511		379.2	2.6357		379.8	0.18308
379.2	1.85787		379.1	0.98678		379.15	2.63823		379.75	0.19263
379.15	1.84735		379.05	1.0346		379.1	2.63681		379.7	0.19423
379.1	1.83143		379	1.0494		379.05	2.63527		379.65	0.19536
379.05	1.8728		378.95	1.0189		379	2.63757		379.6	0.18798
379	1.83945		378.9	1.01757		378.95	2.63741		379.55	0.18765
378.95	1.75115		378.85	1.0502		378.9	2.6385		379.5	0.18356
378.9	1.77961		378.8	0.95309		378.85	2.63647		379.45	0.1751
378.85	1.87947		378.75	0.94126		378.8	2.6334		379.4	0.18298
378.8	1.86174		378.7	0.91383		378.75	2.63547		379.35	0.19195
378.75	1.90568		378.65	1.09668		378.7	2.63715		379.3	0.18862
378.7	1.87168		378.6	1.06984		378.65	2.63683		379.25	0.1898
378.65	1.88383		378.55	1.03535		378.6	2.63476		379.2	0.18742
378.6	1.85511		378.5	1.04549		378.55	2.63252		379.15	0.18113
378.55	1.76829		378.45	1.00997		378.5	2.63449		379.1	0.17722
378.5	1.76661		378.4	0.977		378.45	2.63421		379.05	0.17043
378.45	1.85891		378.35	1.01444		378.4	2.63449		379	0.18949
378.4	2.01692		378.3	1.11986		378.35	2.63398		378.95	0.18849
378.35	1.89015		378.25	1.09339		378.3	2.63393		378.9	0.18796
378.3	1.77868		378.2	1.15892		378.25	2.63499		378.85	0.185
378.25	1.80678		378.15	1.2072		378.2	2.63373		378.8	0.17803
378.2	1.89935		378.1	1.09133		378.15	2.6365		378.75	0.17569
378.15	1.94912		378.05	0.89831		378.1	2.63547		378.7	0.1727
378.1	1.91379		378	0.83353		378.05	2.6354		378.65	0.17704
378.05	1.84761		377.95	0.90636		378	2.63347		378.6	0.17271
378	1.82374		377.9	0.91514		377.95	2.63352		378.55	0.16361
377.95	1.77375		377.85	0.93542		377.9	2.63385		378.5	0.17353
377.9	1.71906		377.8	0.82316		377.85	2.63532		378.45	0.17579
377.85	1.83367		377.75	1.02703		377.8	2.63545		378.4	0.17219
377.8	1.84035		377.7	0.97651		377.75	2.6357		378.35	0.17506
377.75	1.8036		377.65	0.88931		377.7	2.63685		378.3	0.17172
377.7	1.92498		377.6	1.04624		377.65	2.63643		378.25	0.1741
377.65	1.96143		377.55	1.10707		377.6	2.63574		378.2	0.17744
377.6	1.8794		377.5	0.99881		377.55	2.63789		378.15	0.17924
377.55	1.83368		377.45	1.00319		377.5	2.63784		378.1	0.17573
377.5	1.75257		377.4	1.03607		377.45	2.63372		378.05	0.17828
377.45	1.70476		377.35	1.03501		377.4	2.63506		378	0.16699
377.4	1.76424		377.3	1.09347		377.35	2.63436		377.95	0.16672
377.35	1.81361		377.25	1.03896		377.3	2.63496		377.9	0.16438
377.3	1.75949		377.2	1.00525		377.25	2.63742		377.85	0.16456
377.25	1.75408		377.15	1.01793		377.2	2.63816		377.8	0.17069
377.2	1.87691		377.1	1.01456		377.15	2.64043		377.75	0.16567
377.15	1.89135		377.05	0.99901		377.1	2.6404		377.7	0.16239
377.1	1.81556		377	1.02614		377.05	2.63845		377.65	0.16605
377.05	1.91346		376.95	0.93989		377	2.63883		377.6	0.16993
377	1.92679		376.9	0.88692		376.95	2.64076		377.55	0.16618
376.95	1.8067		376.85	1.03534		376.9	2.6371		377.5	0.16672
376.9	1.76138		376.8	1.05019		376.85	2.63952		377.45	0.16898
376.85	1.8008		376.75	1.0767		376.8	2.63874		377.4	0.17003
376.8	1.88052		376.7	1.07957		376.75	2.64142		377.35	0.17462
376.75	1.79585		376.65	1.09399		376.7	2.63932		377.3	0.18084
376.7	1.8096		376.6	1.03531		376.65	2.63697		377.25	0.17282
376.65	1.83059		376.55	0.94611		376.6	2.636		377.2	0.16529
376.6	1.81642		376.5	0.91726		376.55	2.6369		377.15	0.15785
376.55	1.83834		376.45	0.99077		376.5	2.63559		377.1	0.16624
376.5	1.91756		376.4	0.99779		376.45	2.63398		377.05	0.16839
376.45	1.85576		376.35	1.06494		376.4	2.63444		377	0.16648
376.4	1.89982		376.3	1.07386		376.35	2.63405		376.95	0.17127
376.35	1.99288		376.25	1.15408		376.3	2.63438		376.9	0.17668
376.3	1.88512		376.2	1.13784		376.25	2.63482		376.85	0.18519
376.25	1.87073		376.15	1.12878		376.2	2.63661		376.8	0.18482
376.2	1.96329		376.1	1.15689		376.15	2.63484		376.75	0.1915
376.15	1.92486		376.05	1.02951		376.1	2.63309		376.7	0.18557
376.1	1.80809		376	0.97424		376.05	2.63483		376.65	0.18061
376.05	1.79788		375.95	0.9397		376	2.63428		376.6	0.18414
376	1.8653		375.9	0.87734		375.95	2.63429		376.55	0.19133
375.95	1.8335		375.85	1.00209		375.9	2.63373		376.5	0.18686
375.9	1.77855		375.8	1.11608		375.85	2.63146		376.45	0.17688
375.85	1.77444		375.75	1.04922		375.8	2.63267		376.4	0.19084
375.8	1.82305		375.7	0.9478		375.75	2.63305		376.35	0.19894
375.75	1.79895		375.65	0.93034		375.7	2.63286		376.3	0.19936
375.7	1.80184		375.6	0.95599		375.65	2.63548		376.25	0.2075
375.65	1.80368		375.55	0.89573		375.6	2.63827		376.2	0.21194
375.6	1.73978		375.5	0.92927		375.55	2.63608		376.15	0.21835
375.55	1.83347		375.45	1.05293		375.5	2.63371		376.1	0.23801
375.5	1.80761		375.4	1.13037		375.45	2.63397		376.05	0.24371
375.45	1.8262		375.35	1.04561		375.4	2.63385		376	0.24564
375.4	1.90938		375.3	1.10166		375.35	2.63335		375.95	0.25307
375.35	1.83184		375.25	1.21631		375.3	2.63242		375.9	0.25887
375.3	1.84485		375.2	1.14136		375.25	2.63559		375.85	0.27109
375.25	1.90174		375.15	1.12605		375.2	2.63708		375.8	0.28888
375.2	1.87032		375.1	1.24082		375.15	2.63653		375.75	0.3058
375.15	1.8174		375.05	1.11382		375.1	2.63888		375.7	0.31051
375.1	1.82323		375	1.16934		375.05	2.63515		375.65	0.32915
375.05	1.80808		374.95	1.18179		375	2.63725		375.6	0.36751
375	1.87075		374.9	1.20677		374.95	2.64005		375.55	0.36992
374.95	1.91842		374.85	1.23962		374.9	2.64298		375.5	0.38451
374.9	1.87632		374.8	1.20886		374.85	2.6429		375.45	0.41657
374.85	1.89296		374.75	1.2264		374.8	2.6461		375.4	0.4396
374.8	1.8591		374.7	1.26559		374.75	2.64818		375.35	0.462
374.75	1.8998		374.65	1.34997		374.7	2.64634		375.3	0.49611
374.7	1.97857		374.6	1.30374		374.65	2.65225		375.25	0.53307
374.65	2.05801		374.55	1.37008		374.6	2.65204		375.2	0.56759
374.6	2.14361		374.5	1.52375		374.55	2.65168		375.15	0.5973
374.55	2.05145		374.45	1.50357		374.5	2.65475		375.1	0.63518
374.5	2.07805		374.4	1.51437		374.45	2.65983		375.05	0.68391
374.45	2.16889		374.35	1.5117		374.4	2.66591		375	0.72353
374.4	2.16301		374.3	1.5373		374.35	2.66846		374.95	0.76684
374.35	2.16833		374.25	1.59496		374.3	2.67338		374.9	0.7971
374.3	2.19414		374.2	1.6264		374.25	2.67759		374.85	0.81003
374.25	2.18258		374.15	1.57624		374.2	2.68129		374.8	0.80583
374.2	2.21837		374.1	1.61401		374.15	2.68741		374.75	0.82075
374.15	2.23423		374.05	1.65954		374.1	2.70166		374.7	0.82592
374.1	2.24976		374	1.69765		374.05	2.71346		374.65	0.82949
374.05	2.34786		373.95	1.65187		374	2.72648		374.6	0.82558
374	2.38898		373.9	1.77953		373.95	2.7443		374.55	0.79836
373.95	2.38603		373.85	1.61047		373.9	2.77148		374.5	0.76945
373.9	2.33996		373.8	1.49223		373.85	2.80164		374.45	0.72833
373.85	2.23182		373.75	1.58575		373.8	2.83881		374.4	0.67975
373.8	2.20284		373.7	1.50858		373.75	2.87781		374.35	0.62851
373.75	2.16529		373.65	1.55131		373.7	2.92923		374.3	0.55105
373.7	2.13347		373.6	1.48877		373.65	2.99002		374.25	0.5023
373.65	2.1068		373.55	1.43215		373.6	3.04987		374.2	0.46819
373.6	2.05612		373.5	1.42486		373.55	3.12741		374.15	0.42853
373.55	1.98075		373.45	1.4309		373.5	3.19628		374.1	0.39123
373.5	2.01662		373.4	1.35397		373.45	3.2482		374.05	0.36658
373.45	2.02336		373.35	1.21988		373.4	3.29685		374	0.33055
373.4	1.94367		373.3	1.12343		373.35	3.31757		373.95	0.31105
373.35	1.9371		373.25	1.14919		373.3	3.3229		373.9	0.29152
373.3	1.85297		373.2	1.14839		373.25	3.30323		373.85	0.2601
373.25	1.82766		373.15	1.06655		373.2	3.25544		373.8	0.23369
373.2	1.87775		373.1	1.14213		373.15	3.18867		373.75	0.21743
373.15	1.84252		373.05	1.22413		373.1	3.12657		373.7	0.21163
373.1	1.93162		373	1.16886		373.05	3.05498		373.65	0.21996
373.05	1.94999		372.95	1.03671		373	2.97647		373.6	0.20828
373	1.80649		372.9	0.98879		372.95	2.9132		373.55	0.18478
372.95	1.76867		372.85	0.97957		372.9	2.84964		373.5	0.1827
372.9	1.85768		372.8	0.96673		372.85	2.79855		373.45	0.1886
372.85	1.8721		372.75	0.9535		372.8	2.76506		373.4	0.19519
372.8	1.90429		372.7	0.92025		372.75	2.73089		373.35	0.18753
372.75	1.79172		372.65	0.96375		372.7	2.70771		373.3	0.18592
372.7	1.82156		372.6	0.9663		372.65	2.68875		373.25	0.17979
372.65	1.74209		372.55	1.09094		372.6	2.67493		373.2	0.18089
372.6	1.8318		372.5	1.12172		372.55	2.664		373.15	0.17115
372.55	1.87766		372.45	0.99666		372.5	2.65562		373.1	0.17594
372.5	1.85576		372.4	1.08924		372.45	2.6442		373.05	0.16916
372.45	1.81193		372.35	1.12316		372.4	2.63887		373	0.16777
372.4	1.79739		372.3	1.07293		372.35	2.63794		372.95	0.16536
372.35	1.81825		372.25	0.98915		372.3	2.63235		372.9	0.15849
372.3	1.85072		372.2	0.87947		372.25	2.63146		372.85	0.16392
372.25	1.88084		372.15	0.94328		372.2	2.62946		372.8	0.18015
372.2	1.89914		372.1	0.93964		372.15	2.62543		372.75	0.17499
372.15	1.91941		372.05	0.87601		372.1	2.62378		372.7	0.16937
372.1	1.83199		372	0.97825		372.05	2.62345		372.65	0.16312
372.05	1.79679		371.95	0.93356		372	2.61907		372.6	0.15458
372	1.71477		371.9	0.84694		371.95	2.61816		372.55	0.15263
371.95	1.77479		371.85	0.95304		371.9	2.61642		372.5	0.15688
371.9	1.89983		371.8	0.91686		371.85	2.6161		372.45	0.15583
371.85	1.93423		371.75	1.06477		371.8	2.61677		372.4	0.15757
371.8	1.84644		371.7	1.02847		371.75	2.61572		372.35	0.15849
371.75	1.78508		371.65	0.99199		371.7	2.61678		372.3	0.15823
371.7	1.8381		371.6	1.04616		371.65	2.61736		372.25	0.15012
371.65	1.75764		371.55	1.07364		371.6	2.61831		372.2	0.15449
371.6	1.8011		371.5	1.05608		371.55	2.61522		372.15	0.15564
371.55	1.79463		371.45	0.94129		371.5	2.61829		372.1	0.15298
371.5	1.77572		371.4	0.9365		371.45	2.61697		372.05	0.15363
371.45	1.76558		371.35	0.93047		371.4	2.61677		372	0.14876
371.4	1.78555		371.3	0.97228		371.35	2.61978		371.95	0.14785
371.35	1.72753		371.25	0.94883		371.3	2.61977		371.9	0.1355
371.3	1.8399		371.2	1.03048		371.25	2.6186		371.85	0.13839
371.25	1.79787		371.15	1.10903		371.2	2.62143		371.8	0.14519
371.2	1.71741		371.1	1.11864		371.15	2.61867		371.75	0.14966
371.15	1.79588		371.05	1.12102		371.1	2.62055		371.7	0.13746
371.1	1.7897		371	1.09429		371.05	2.61895		371.65	0.14437
371.05	1.79364		370.95	0.9745		371	2.61856		371.6	0.14145
371	1.83339		370.9	0.89863		370.95	2.62176		371.55	0.13647
370.95	1.834		370.85	0.92809		370.9	2.62166		371.5	0.1393
370.9	1.75393		370.8	1.06766		370.85	2.62103		371.45	0.13964
370.85	1.86129		370.75	1.07916		370.8	2.61853		371.4	0.14121
370.8	1.89597		370.7	1.10937		370.75	2.61866		371.35	0.14568
370.75	1.88855		370.65	0.95138		370.7	2.6188		371.3	0.1368
370.7	1.79172		370.6	0.99595		370.65	2.61919		371.25	0.14215
370.65	1.80156		370.55	1.0025		370.6	2.61827		371.2	0.14879
370.6	1.8598		370.5	0.86385		370.55	2.61822		371.15	0.15324
370.55	1.83618		370.45	1.00822		370.5	2.61605		371.1	0.14125
370.5	1.70732		370.4	1.11408		370.45	2.61544		371.05	0.14775
370.45	1.71266		370.35	1.09853		370.4	2.61509		371	0.1509
370.4	1.84331		370.3	1.02655		370.35	2.61375		370.95	0.1521
370.35	1.88947		370.25	0.86205		370.3	2.61391		370.9	0.15548
370.3	1.84167		370.2	1.0393		370.25	2.60993		370.85	0.14826
370.25	1.78195		370.15	0.94224		370.2	2.61004		370.8	0.15591
370.2	1.85019		370.1	0.98535		370.15	2.61192		370.75	0.15129
370.15	1.7732		370.05	0.97013		370.1	2.61122		370.7	0.15162
370.1	1.83497		370	1.01439		370.05	2.60964		370.65	0.15724
370.05	1.82211		369.95	1.04053		370	2.61096		370.6	0.15317
370	1.8247		369.9	1.0052		369.95	2.60962		370.55	0.14817
369.95	1.75168		369.85	0.91022		369.9	2.61101		370.5	0.16002
369.9	1.80832		369.8	0.94871		369.85	2.60898		370.45	0.1721
369.85	1.79574		369.75	0.99147		369.8	2.60815		370.4	0.16987
369.8	1.72709		369.7	0.95544		369.75	2.60998		370.35	0.1807
369.75	1.79164		369.65	0.92361		369.7	2.60892		370.3	0.19628
369.7	1.87106		369.6	0.90063		369.65	2.61037		370.25	0.19016
369.65	1.83197		369.55	0.90966		369.6	2.60916		370.2	0.19669
369.6	1.85416		369.5	0.98155		369.55	2.61246		370.15	0.21458
369.55	1.78203		369.45	0.98041		369.5	2.6128		370.1	0.2221
369.5	1.79482		369.4	1.02012		369.45	2.6137		370.05	0.23001
369.45	1.79081		369.35	0.94351		369.4	2.61132		370	0.23754
369.4	1.88762		369.3	0.95174		369.35	2.61303		369.95	0.25424
369.35	1.94194		369.25	0.89639		369.3	2.6159		369.9	0.28056
369.3	1.87218		369.2	0.95224		369.25	2.61837		369.85	0.29394
369.25	1.89409		369.15	1.02698		369.2	2.61645		369.8	0.30703
369.2	1.86482		369.1	1.17727		369.15	2.61862		369.75	0.32879
369.15	1.95028		369.05	1.14		369.1	2.62173		369.7	0.36234
369.1	1.99435		369	1.1872		369.05	2.62125		369.65	0.38494
369.05	2.05627		368.95	1.12343		369	2.62329		369.6	0.41181
369	1.99673		368.9	1.12405		368.95	2.62476		369.55	0.44246
368.95	1.89143		368.85	1.21219		368.9	2.62746		369.5	0.45151
368.9	1.82645		368.8	1.26592		368.85	2.63045		369.45	0.48489
368.85	1.93377		368.75	1.38264		368.8	2.63053		369.4	0.52571
368.8	2.04192		368.7	1.37685		368.75	2.63118		369.35	0.574
368.75	2.05198		368.65	1.33211		368.7	2.63648		369.3	0.62152
368.7	2.08531		368.6	1.50945		368.65	2.64056		369.25	0.67026
368.65	2.1375		368.55	1.5782		368.6	2.64314		369.2	0.7065
368.6	2.17243		368.5	1.56407		368.55	2.64875		369.15	0.74061
368.55	2.20456		368.45	1.60038		368.5	2.65222		369.1	0.80227
368.5	2.22178		368.4	1.53809		368.45	2.65769		369.05	0.8785
368.45	2.26693		368.35	1.5017		368.4	2.66034		369	0.88906
368.4	2.18839		368.3	1.58516		368.35	2.66619		368.95	0.93952
368.35	2.31023		368.25	1.67609		368.3	2.67382		368.9	1.0075
368.3	2.40673		368.2	1.69727		368.25	2.6855		368.85	1.04017
368.25	2.42397		368.15	1.77611		368.2	2.69201		368.8	1.0771
368.2	2.49773		368.1	1.86671		368.15	2.70385		368.75	1.10294
368.15	2.52304		368.05	2.0198		368.1	2.71808		368.7	1.11285
368.1	2.51224		368	1.92774		368.05	2.73514		368.65	1.12618
368.05	2.56193		367.95	1.83064		368	2.76068		368.6	1.09944
368	2.61594		367.9	1.71099		367.95	2.78289		368.55	1.06382
367.95	2.55793		367.85	1.86308		367.9	2.81604		368.5	0.99652
367.9	2.62159		367.8	1.90423		367.85	2.86736		368.45	0.94895
367.85	2.65147		367.75	1.78762		367.8	2.91586		368.4	0.89292
367.8	2.46106		367.7	1.72495		367.75	2.97587		368.35	0.80814
367.75	2.35656		367.65	1.57845		367.7	3.05269		368.3	0.74352
367.7	2.34371		367.6	1.55256		367.65	3.13366		368.25	0.66855
367.65	2.24778		367.55	1.61464		367.6	3.23002		368.2	0.58943
367.6	2.20806		367.5	1.36611		367.55	3.32371		368.15	0.53608
367.55	2.16167		367.45	1.22948		367.5	3.39876		368.1	0.47306
367.5	2.08442		367.4	1.19651		367.45	3.48904		368.05	0.42971
367.45	2.05421		367.35	1.24955		367.4	3.54321		368	0.38064
367.4	1.93968		367.3	1.17474		367.35	3.57613		367.95	0.34063
367.35	1.8934		367.25	1.28317		367.3	3.57084		367.9	0.31394
367.3	1.83672		367.2	1.27561		367.25	3.55325		367.85	0.29119
367.25	1.82412		367.15	1.14307		367.2	3.49975		367.8	0.26483
367.2	1.91077		367.1	1.06203		367.15	3.40428		367.75	0.22888
367.15	1.93342		367.05	1.07557		367.1	3.3051		367.7	0.21763
367.1	1.8697		367	1.05984		367.05	3.21009		367.65	0.20837
367.05	1.88089		366.95	0.93364		367	3.10566		367.6	0.20069
367	1.78046		366.9	1.07132		366.95	3.01389		367.55	0.19937
366.95	1.72106		366.85	1.08698		366.9	2.93586		367.5	0.18502
366.9	1.75644		366.8	1.21758		366.85	2.86556		367.45	0.17145
366.85	1.80258		366.75	0.95432		366.8	2.81024		367.4	0.17346
366.8	1.82394		366.7	0.96824		366.75	2.76583		367.35	0.16753
366.75	1.81584		366.65	1.09187		366.7	2.72998		367.3	0.17283
366.7	1.74175		366.6	1.06308		366.65	2.70532		367.25	0.16091
366.65	1.72514		366.55	1.03199		366.6	2.68241		367.2	0.15641
366.6	1.8536		366.5	0.98223		366.55	2.6652		367.15	0.14853
366.55	1.94941		366.45	0.98772		366.5	2.65323		367.1	0.16456
366.5	1.88368		366.4	1.07116		366.45	2.64334		367.05	0.1646
366.45	1.73064		366.35	0.97664		366.4	2.63342		367	0.15394
366.4	1.82156		366.3	0.93095		366.35	2.62667		366.95	0.15025
366.35	1.90229		366.25	0.98145		366.3	2.61819		366.9	0.15299
366.3	1.90675		366.2	0.99857		366.25	2.61405		366.85	0.14842
366.25	1.76789		366.15	0.96801		366.2	2.61414		366.8	0.14346
366.2	1.78933		366.1	0.92086		366.15	2.6095		366.75	0.13976
366.15	1.73296		366.05	0.82562		366.1	2.60272		366.7	0.13962
366.1	1.72224		366	0.91272		366.05	2.60256		366.65	0.15045
366.05	1.70574		365.95	0.89284		366	2.60187		366.6	0.13929
366	1.79994		365.9	0.91797		365.95	2.60065		366.55	0.14424
365.95	1.86944		365.85	0.99764		365.9	2.59899		366.5	0.1496
365.9	1.77062		365.8	0.88713		365.85	2.59827		366.45	0.15814
365.85	1.78425		365.75	0.96099		365.8	2.59481		366.4	0.14422
365.8	1.80472		365.7	0.98833		365.75	2.59282		366.35	0.12711
365.75	1.77608		365.65	1.04075		365.7	2.59148		366.3	0.14193
365.7	1.76107		365.6	1.03725		365.65	2.58908		366.25	0.1477
365.65	1.75738		365.55	1.06343		365.6	2.58824		366.2	0.14241
365.6	1.81332		365.5	1.01739		365.55	2.58794		366.15	0.13381
365.55	1.85396		365.45	0.9637		365.5	2.58927		366.1	0.1315
365.5	1.89881		365.4	0.97623		365.45	2.58731		366.05	0.13475
365.45	1.86472		365.35	1.05606		365.4	2.58588		366	0.13444
365.4	1.86849		365.3	0.89836		365.35	2.58461		365.95	0.13079
365.35	1.80762		365.25	0.93324		365.3	2.58548		365.9	0.12561
365.3	1.73105		365.2	0.95321		365.25	2.58323		365.85	0.12596
365.25	1.85882		365.15	0.83559		365.2	2.58304		365.8	0.13285
365.2	1.91758		365.1	0.8174		365.15	2.58301		365.75	0.13062
365.15	1.85384		365.05	0.97079		365.1	2.58396		365.7	0.13176
365.1	1.75972		365	1.10981		365.05	2.58293		365.65	0.13763
365.05	1.75165		364.95	1.12379		365	2.5836		365.6	0.13039
365	1.70822		364.9	0.896		364.95	2.58208		365.55	0.13564
364.95	1.72563		364.85	1.00234		364.9	2.58264		365.5	0.14532
364.9	1.7617		364.8	1.05088		364.85	2.58157		365.45	0.14095
364.85	1.79806		364.75	1.08915		364.8	2.58293		365.4	0.1383
364.8	1.72118		364.7	1.03987		364.75	2.58101		365.35	0.1381
364.75	1.7288		364.65	0.92785		364.7	2.57969		365.3	0.13209
364.7	1.79759		364.6	0.94485		364.65	2.57778		365.25	0.13086
364.65	1.72517		364.55	1.0147		364.6	2.5788		365.2	0.14364
364.6	1.77283		364.5	1.06682		364.55	2.5795		365.15	0.13823
364.55	1.79545		364.45	0.97789		364.5	2.5821		365.1	0.13111
364.5	1.77304		364.4	0.88803		364.45	2.58161		365.05	0.1318
364.45	1.74611		364.35	0.83579		364.4	2.57812		365	0.1307
364.4	1.75564		364.3	0.8737		364.35	2.57995		364.95	0.12385
364.35	1.77385		364.25	0.92514		364.3	2.58028		364.9	0.13227
364.3	1.72858		364.2	0.97325		364.25	2.5789		364.85	0.14343
364.25	1.74261		364.15	1.07774		364.2	2.57963		364.8	0.14536
364.2	1.8045		364.1	0.97105		364.15	2.58028		364.75	0.13593
364.15	1.81955		364.05	0.93469		364.1	2.57924		364.7	0.12724
364.1	1.78248		364	0.90253		364.05	2.57916		364.65	0.13027
364.05	1.78142		363.95	1.02102		364	2.57801		364.6	0.13712
364	1.75748		363.9	1.05124		363.95	2.57667		364.55	0.13546
363.95	1.88845		363.85	1.11941		363.9	2.57761		364.5	0.14746
363.9	1.85896		363.8	1.02977		363.85	2.57762		364.45	0.13852
363.85	1.75563		363.75	0.98209		363.8	2.57948		364.4	0.12641
363.8	1.74782		363.7	1.03899		363.75	2.5805		364.35	0.12974
363.75	1.78615		363.65	0.99437		363.7	2.57878		364.3	0.13608
363.7	1.77696		363.6	0.95849		363.65	2.57732		364.25	0.13349
363.65	1.74879		363.55	0.91011		363.6	2.57924		364.2	0.11999
363.6	1.77906		363.5	0.98896		363.55	2.58078		364.15	0.11667
363.55	1.77714		363.45	0.94927		363.5	2.57847		364.1	0.12846
363.5	1.73891		363.4	1.08772		363.45	2.57909		364.05	0.13911
363.45	1.75198		363.35	1.0753		363.4	2.57727		364	0.13353
363.4	1.90105		363.3	1.01586		363.35	2.57715		363.95	0.13631
363.35	1.87398		363.25	0.94894		363.3	2.57796		363.9	0.12839
363.3	1.8581		363.2	0.93869		363.25	2.57738		363.85	0.12279
363.25	1.84458		363.15	1.017		363.2	2.5783		363.8	0.12334
363.2	1.82897		363.1	1.06164		363.15	2.57822		363.75	0.12732
363.15	1.71463		363.05	0.95093		363.1	2.57714		363.7	0.13403
363.1	1.72885		363	1.09456		363.05	2.57689		363.65	0.13751
363.05	1.70569		362.95	1.15563		363	2.57778		363.6	0.14454
363	1.7334		362.9	1.08061		362.95	2.57833		363.55	0.13743
362.95	1.71169		362.85	0.96039		362.9	2.57749		363.5	0.13475
362.9	1.75504		362.8	1.0499		362.85	2.57706		363.45	0.13221
362.85	1.70279		362.75	1.07766		362.8	2.57608		363.4	0.12075
362.8	1.72737		362.7	0.94265		362.75	2.57613		363.35	0.12118
362.75	1.71155		362.65	0.97469		362.7	2.57918		363.3	0.12389
362.7	1.75289		362.6	1.05304		362.65	2.57888		363.25	0.1319
362.65	1.78523		362.55	0.90349		362.6	2.5793		363.2	0.12724
362.6	1.80111		362.5	0.95791		362.55	2.57917		363.15	0.12532
362.55	1.81353		362.45	1.01544		362.5	2.57618		363.1	0.13141
362.5	1.83744		362.4	1.07339		362.45	2.57553		363.05	0.13823
362.45	1.77542		362.35	1.05067		362.4	2.57579		363	0.13808
362.4	1.7903		362.3	1.0123		362.35	2.57796		362.95	0.13835
362.35	1.73123		362.25	1.05942		362.3	2.57675		362.9	0.1399
362.3	1.70623		362.2	0.97324		362.25	2.57567		362.85	0.13944
362.25	1.71256		362.15	1.0104		362.2	2.57634		362.8	0.13767
362.2	1.69868		362.1	1.03021		362.15	2.57785		362.75	0.13989
362.15	1.7981		362.05	1.09791		362.1	2.57668		362.7	0.13395
362.1	1.76959		362	1.0233		362.05	2.57525		362.65	0.12916
362.05	1.763		361.95	0.93188		362	2.57538		362.6	0.13438
362	1.73901		361.9	0.93745		361.95	2.57882		362.55	0.13703
361.95	1.84884		361.85	1.01572		361.9	2.578		362.5	0.13642
361.9	1.82608		361.8	0.99612		361.85	2.57657		362.45	0.13758
361.85	1.7015		361.75	0.95137		361.8	2.57579		362.4	0.13139
361.8	1.81286		361.7	1.00437		361.75	2.57663		362.35	0.13292
361.75	1.86405		361.65	1.03483		361.7	2.57706		362.3	0.13084
361.7	1.76583		361.6	0.91695		361.65	2.57851		362.25	0.13078
361.65	1.74711		361.55	0.95269		361.6	2.57756		362.2	0.12295
361.6	1.69885		361.5	0.86749		361.55	2.57666		362.15	0.12381
361.55	1.68231		361.45	0.99948		361.5	2.57628		362.1	0.13066
361.5	1.71082		361.4	1.05581		361.45	2.57413		362.05	0.13409
361.45	1.80303		361.35	0.99264		361.4	2.57597		362	0.13002
361.4	1.83506		361.3	1.05963		361.35	2.57567		361.95	0.12104
361.35	1.84939		361.25	0.94012		361.3	2.57642		361.9	0.11828
361.3	1.77002		361.2	0.83658		361.25	2.57613		361.85	0.11619
361.25	1.82836		361.15	0.93543		361.2	2.57588		361.8	0.1276
361.2	1.80913		361.1	1.03935		361.15	2.57493		361.75	0.12314
361.15	1.79888		361.05	0.99054		361.1	2.57666		361.7	0.1219
361.1	1.84027		361	1.0876		361.05	2.57608		361.65	0.12985
361.05	1.8403		360.95	1.12261		361	2.57434		361.6	0.13454
361	1.89139		360.9	0.95141		360.95	2.57611		361.55	0.13224
360.95	1.90248		360.85	1.0076		360.9	2.57478		361.5	0.12464
360.9	1.79486		360.8	0.98136		360.85	2.57564		361.45	0.13039
360.85	1.65805		360.75	0.95532		360.8	2.57512		361.4	0.12791
360.8	1.65148		360.7	1.01978		360.75	2.57612		361.35	0.12619

## Sheet: Figure 2c
Au-Zn			Au-Zn/Ag			Au-Zn/Ag/Tb
Raman shift	Intensity		Raman shift	Intensity		Raman shift	Intensity
20.5677	3139.56		20.5677	2578.54		20.5677	1820.54
21.8628	2968.38		21.8628	2586.2		21.8628	1710.73
23.1577	2978.21		23.1577	2499.85		23.1577	1705.92
24.4539	2886.03		24.4539	2360.51		24.4539	1714.09
25.7484	2833.85		25.7484	2272.17		25.7484	1724.25
27.0442	2883.67		27.0442	2219.83		27.0442	1665.4
28.3382	2849.49		28.3382	2296.48		28.3382	1669.54
29.6321	2911.31		29.6321	2321.14		29.6321	1626.66
30.9272	2961.13		30.9272	2361.8		30.9272	1669.78
32.2206	3062.95		32.2206	2382.45		32.2206	1741.88
33.5138	3088.77		33.5138	2370.11		33.5138	1777.98
34.8083	3252.58		34.8083	2435.77		34.8083	1806.06
36.1011	3263.4		36.1011	2475.42		36.1011	1835.13
37.3936	3265.21		37.3936	2561.08		37.3936	1823.19
38.6875	3284.03		38.6875	2528.73		38.6875	1821.24
39.9796	3264.84		39.9796	2546.39		39.9796	1805.28
41.2716	3250.65		41.2716	2566.05		41.2716	1827.31
42.5633	3271.46		42.5633	2549.7		42.5633	1857.33
43.8563	3288.27		43.8563	2651.36		43.8563	1902.34
45.1476	3285.08		45.1476	2689.01		45.1476	1869.34
46.4387	3338.89		46.4387	2775.66		46.4387	1971.32
47.731	3348.69		47.731	2790.32		47.731	2030.3
49.0217	3349.5		49.0217	2793.97		49.0217	2015.27
50.3121	3321.3		50.3121	2811.62		50.3121	2035.23
51.6024	3304.11		51.6024	2791.28		51.6024	2015.17
52.8924	3263.91		52.8924	2809.93		52.8924	2024.11
54.1837	3308.71		54.1837	2797.58		54.1837	1993.03
55.4733	3339.52		55.4733	2802.23		55.4733	2013.95
56.7627	3325.32		56.7627	2795.88		56.7627	1958.85
58.0519	3341.12		58.0519	2724.53		58.0519	1990.75
59.3408	3273.91		59.3408	2789.18		59.3408	1983.63
60.6311	3366.71		60.6311	2809.84		60.6311	2003.51
61.9196	3437.51		61.9196	2855.48		61.9196	2076.38
63.208	3542.3		63.208	3067.13		63.208	2148.23
64.4961	3611.1		64.4961	3208.78		64.4961	2279.08
65.784	3876.89		65.784	3419.43		65.784	2404.91
67.0717	3903.68		67.0717	3604.08		67.0717	2550.74
68.3607	3963.48		68.3607	3657.73		68.3607	2647.56
69.648	4009.27		69.648	3673.37		69.648	2660.37
70.935	3959.06		70.935	3770.02		70.935	2636.16
72.2219	3960.84		72.2219	3637.66		72.2219	2618.95
73.5085	3929.63		73.5085	3623.3		73.5085	2647.73
74.795	4051.42		74.795	3709.95		74.795	2657.5
76.0812	4022.2		76.0812	3685.59		76.0812	2651.26
77.3672	4091.99		77.3672	3774.23		77.3672	2721.01
78.653	4158.77		78.653	3812.87		78.653	2721.75
79.9401	4184.55		79.9401	3825.51		79.9401	2740.49
81.2255	4162.34		81.2255	3891.15		81.2255	2835.21
82.5107	4263.12		82.5107	3866.79		82.5107	2815.92
83.7956	4238.9		83.7956	3874.43		83.7956	2752.63
85.0804	4236.67		85.0804	3871.07		85.0804	2772.32
86.3649	4287.45		86.3649	3857.7		86.3649	2805.01
87.6493	4287.23		87.6493	3899.34		87.6493	2832.69
88.9334	4294		88.9334	3823.97		88.9334	2836.36
90.2173	4262.78		90.2173	3791.61		90.2173	2779.02
91.501	4278.55		91.501	3860.24		91.501	2842.67
92.7845	4270.32		92.7845	3885.87		92.7845	2817.31
94.0678	4276.09		94.0678	3838.5		94.0678	2795.94
95.3508	4308.86		95.3508	3793.13		95.3508	2864.57
96.6337	4344.63		96.6337	3852.76		96.6337	2876.18
97.9164	4455.4		97.9164	3882.39		97.9164	2909.79
99.1988	4331.16		99.1988	3825.02		99.1988	2888.39
100.481	4370.93		100.481	3783.65		100.481	2853.98
101.763	4474.69		101.763	3878.27		101.763	2884.56
103.045	4501.46		103.045	3766.9		103.045	2832.13
104.326	4505.22		104.326	3760.52		104.326	2848.69
105.606	4511.98		105.606	3773.14		105.606	2817.25
106.888	4499.74		106.888	3719.76		106.888	2812.8
108.169	4422.5		108.169	3638.38		108.169	2783.34
109.449	4399.26		109.449	3613		109.449	2684.87
110.73	4253.01		110.73	3482.62		110.73	2674.39
112.01	4189.77		112.01	3407.24		112.01	2672.9
113.29	4077.52		113.29	3430.86		113.29	2609.41
114.57	3989.28		114.57	3353.47		114.57	2575.91
115.85	3938.03		115.85	3334.09		115.85	2571.4
117.128	3824.78		117.128	3347.7		117.128	2489.88
118.407	3795.53		118.407	3279.31		118.407	2481.35
119.686	3767.28		119.686	3228.92		119.686	2481.82
120.965	3762.02		120.965	3256.53		120.965	2461.28
122.244	3702.77		122.244	3198.14		122.244	2428.73
123.523	3647.52		123.523	3187.74		123.523	2459.17
124.799	3632.26		124.799	3118.35		124.799	2407.6
126.077	3621		126.077	3106.96		126.077	2412.03
127.355	3614.74		127.355	3110.56		127.355	2426.45
128.633	3648.48		128.633	3083.16		128.633	2419.86
129.91	3613.22		129.91	3180.76		129.91	2419.26
131.186	3648.96		131.186	3083.36		131.186	2357.66
132.463	3592.7		132.463	3052.96		132.463	2365.05
133.74	3574.44		133.74	3060.56		133.74	2379.43
135.016	3593.17		135.016	3101.16		135.016	2324.8
136.291	3534.9		136.291	3086.75		136.291	2383.17
137.568	3568.64		137.568	3064.35		137.568	2329.52
138.843	3531.37		138.843	3077.94		138.843	2387.88
140.119	3510.1		140.119	3075.53		140.119	2378.22
141.393	3502.83		141.393	3034.12		141.393	2382.56
142.669	3532.55		142.669	2973.71		142.669	2380.88
143.944	3554.28		143.944	3030.3		143.944	2359.21
145.219	3527.01		145.219	3021.88		145.219	2358.52
146.492	3518.73		146.492	3030.47		146.492	2360.83
147.767	3539.45		147.767	3051.05		147.767	2331.13
149.041	3504.18		149.041	3012.63		149.041	2353.42
150.313	3536.9		150.313	2995.21		150.313	2337.71
151.587	3515.61		151.587	2988.79		151.587	2289.99
152.861	3540.33		152.861	2983.37		152.861	2327.26
154.133	3583.05		154.133	3016.95		154.133	2277.52
155.406	3546.77		155.406	2968.52		155.406	2299.78
156.678	3592.48		156.678	2994.09		156.678	2271.03
157.951	3536.19		157.951	3000.67		157.951	2301.28
159.223	3498.91		159.223	2965.24		159.223	2229.51
160.494	3542.62		160.494	2929.81		160.494	2251.74
161.767	3493.33		161.767	2938.37		161.767	2257.97
163.037	3512.03		163.037	2932.94		163.037	2256.19
164.309	3477.74		164.309	2954.51		164.309	2259.4
165.581	3460.45		165.581	3045.07		165.581	2216.6
166.851	3457.15		166.851	2964.63		166.851	2233.8
168.122	3446.86		168.122	2966.19		168.122	2203.99
169.391	3447.56		169.391	2971.75		169.391	2228.17
170.662	3415.26		170.662	3005.31		170.662	2275.35
171.931	3436.96		171.931	2979.86		171.931	2287.52
173.202	3421.66		173.202	3052.42		173.202	2237.69
174.47	3420.36		174.47	2905.97		174.47	2203.84
175.74	3366.05		175.74	2879.52		175.74	2191
177.009	3354.75		177.009	2909.07		177.009	2201.14
178.278	3334.44		178.278	2922.62		178.278	2154.28
179.546	3328.13		179.546	2802.17		179.546	2167.41
180.815	3332.82		180.815	2829.71		180.815	2211.54
182.083	3312.51		182.083	2781.25		182.083	2152.66
183.351	3373.2		183.351	2835.8		183.351	2165.78
184.618	3324.89		184.618	2760.34		184.618	2147.88
185.887	3272.58		185.887	2747.87		185.887	2141.99
187.153	3277.26		187.153	2717.41		187.153	2146.08
188.421	3255.95		188.421	2738.95		188.421	2119.17
189.687	3203.63		189.687	2663.48		189.687	2070.26
190.955	3231.31		190.955	2704.01		190.955	2150.33
192.221	3176.99		192.221	2668.54		192.221	2132.41
193.486	3155.67		193.486	2721.07		193.486	2129.47
194.753	3176.35		194.753	2634.6		194.753	2088.53
196.018	3157.02		196.018	2643.12		196.018	2093.59
197.285	3165.7		197.285	2649.65		197.285	2075.64
198.55	3200.37		198.55	2654.17		198.55	2083.68
199.814	3177.04		199.814	2675.69		199.814	2083.72
201.08	3165.72		201.08	2636.21		201.08	2101.75
202.344	3179.39		202.344	2602.73		202.344	2069.77
203.608	3157.05		203.608	2600.24		203.608	2067.79
204.873	3099.72		204.873	2598.76		204.873	2040.81
206.137	3113.39		206.137	2609.27		206.137	2074.82
207.4	3141.05		207.4	2597.78		207.4	2059.82
208.665	3107.72		208.665	2590.29		208.665	2086.82
209.928	3147.38		209.928	2589.79		209.928	2081.81
211.191	3151.04		211.191	2639.3		211.191	2032.8
212.455	3132.7		212.455	2605.8		212.455	2025.78
213.717	3166.36		213.717	2594.3		213.717	2045.75
214.979	3124.01		214.979	2557.8		214.979	2052.72
216.243	3126.67		216.243	2634.3		216.243	2027.69
217.504	3127.33		217.504	2609.8		217.504	2044.65
218.766	3125.98		218.766	2587.29		218.766	2041.6
220.027	3123.63		220.027	2577.78		220.027	2080.55
221.29	3093.28		221.29	2564.28		221.29	2021.5
222.551	3104.93		222.551	2560.77		222.551	2037.44
223.811	3095.58		223.811	2586.25		223.811	2006.37
225.072	3107.23		225.072	2592.74		225.072	2001.3
226.332	3120.87		226.332	2572.22		226.332	1996.22
227.594	3157.52		227.594	2559.7		227.594	2056.14
228.853	3094.16		228.853	2549.18		228.853	2056.05
230.113	3137.8		230.113	2552.66		230.113	2021.96
231.373	3153.44		231.373	2559.14		231.373	2034.87
232.632	3078.08		232.632	2556.61		232.632	2008.76
233.892	3114.72		233.892	2544.09		233.892	2018.66
235.151	3103.36		235.151	2555.56		235.151	1991.55
236.41	3050.99		236.41	2557.03		236.41	2033.43
237.668	3089.63		237.668	2547.5		237.668	1985.31
238.927	3108.26		238.927	2579.96		238.927	2026.18
240.185	3123.89		240.185	2546.43		240.185	2042.05
241.442	3054.52		241.442	2535.89		241.442	1995.92
242.702	3107.15		242.702	2561.35		242.702	1992.78
243.959	3086.78		243.959	2555.81		243.959	2003.63
245.216	3062.4		245.216	2552.26		245.216	2013.48
246.473	3062.03		246.473	2508.72		246.473	1988.33
247.73	3069.65		247.73	2504.17		247.73	2008.17
248.987	3073.28		248.987	2498.62		248.987	2018.01
250.243	3059.9		250.243	2494.07		250.243	1997.84
251.499	3075.52		251.499	2477.52		251.499	1989.66
252.755	3092.14		252.755	2481.96		252.755	1976.49
254.011	3074.75		254.011	2493.41		254.011	1991.31
255.267	3061.37		255.267	2480.85		255.267	1974.12
256.522	3032.98		256.522	2503.29		256.522	1951.93
257.777	3069.6		257.777	2481.72		257.777	1943.73
259.032	3060.21		259.032	2513.16		259.032	1930.53
260.287	3054.82		260.287	2485.59		260.287	1972.33
261.542	3043.43		261.542	2486.03		261.542	1996.12
262.796	3045.04		262.796	2560.46		262.796	1950.91
264.05	3074.65		264.05	2508.88		264.05	1959.69
265.304	3028.25		265.304	2511.31		265.304	2014.47
266.558	3090.86		266.558	2472.73		266.558	1969.25
267.812	3068.46		267.812	2486.16		267.812	1996.02
269.065	3001.06		269.065	2464.58		269.065	1977.78
270.318	3044.66		270.318	2452		270.318	1974.55
271.571	3041.26		271.571	2488.41		271.571	1915.31
272.824	3084.86		272.824	2466.83		272.824	1929.06
274.076	3021.46		274.076	2489.24		274.076	1911.81
275.329	3037.05		275.329	2467.65		275.329	1956.56
276.581	3033.65		276.581	2428.06		276.581	1926.3
277.833	3039.24		277.833	2503.47		277.833	1970.04
279.085	3009.83		279.085	2446.87		279.085	1971.77
280.335	3006.42		280.335	2443.28		280.335	1941.5
281.586	3038.01		281.586	2456.68		281.586	1959.23
282.837	3017.6		282.837	2468.08		282.837	1982.95
284.088	3042.18		284.088	2424.47		284.088	1888.67
285.339	3039.77		285.339	2427.87		285.339	1927.38
286.59	3008.35		286.59	2482.26		286.59	1893.09
287.84	3019.93		287.84	2403.65		287.84	1958.8
289.089	3003.52		289.089	2426.04		289.089	1927.5
290.339	3012.1		290.339	2463.43		290.339	1928.2
291.588	2982.67		291.588	2434.82		291.588	1910.9
292.838	3029.25		292.838	2409.2		292.838	1930.59
294.087	3037.83		294.087	2423.58		294.087	1927.28
295.335	2992.4		295.335	2462.96		295.335	1894.96
296.584	3031.97		296.584	2423.34		296.584	1903.64
297.833	2989.55		297.833	2387.71		297.833	1894.32
299.081	2990.12		299.081	2429.09		299.081	1918
300.329	3006.69		300.329	2423.46		300.329	1943.67
301.576	3043.26		301.576	2425.83		301.576	1914.33
302.824	3019.82		302.824	2446.2		302.824	1970
304.072	2988.39		304.072	2421.56		304.072	1905.66
305.319	3006.95		305.319	2468.93		305.319	1917.31
306.565	3008.52		306.565	2436.29		306.565	1937.97
307.812	3055.08		307.812	2418.65		307.812	1882.61
309.059	3044.64		309.059	2441.01		309.059	1944.26
310.304	3034.2		310.304	2437.36		310.304	1922.9
311.551	3100.75		311.551	2435.72		311.551	1934.54
312.797	3084.31		312.797	2460.07		312.797	1933.18
314.042	3156.87		314.042	2469.42		314.042	1938.81
315.288	3142.42		315.288	2503.77		315.288	1986.44
316.534	3155.97		316.534	2452.11		316.534	1952.07
317.778	3140.52		317.778	2427.46		317.778	1974.69
319.023	3126.07		319.023	2475.8		319.023	1914.31
320.268	3093.62		320.268	2441.14		320.268	1912.93
321.512	3091.17		321.512	2477.48		321.512	1911.54
322.756	3071.72		322.756	2427.81		322.756	1899.15
324.001	3078.26		324.001	2413.15		324.001	1849.76
325.244	3035.81		325.244	2427.48		325.244	1862.36
326.488	3006.35		326.488	2407.81		326.488	1928.96
327.73	3010.89		327.73	2361.13		327.73	1901.56
328.974	2993.43		328.974	2432.46		328.974	1889.16
330.216	2967.97		330.216	2411.79		330.216	1943.75
331.459	2972.51		331.459	2412.11		331.459	1875.34
332.703	2966.04		332.703	2377.43		332.703	1875.92
333.944	2964.58		333.944	2418.75		333.944	1897.51
335.187	2989.11		335.187	2424.06		335.187	1868.09
336.428	3001.64		336.428	2416.38		336.428	1848.66
337.67	2978.17		337.67	2403.69		337.67	1830.24
338.911	2976.7		338.911	2368		338.911	1890.81
340.153	2955.23		340.153	2368.3		340.153	1860.38
341.393	3028.76		341.393	2383.61		341.393	1868.94
342.635	3019.28		342.635	2379.91		342.635	1903.51
343.874	2988.81		343.874	2434.22		343.874	1863.07
345.116	3021.33		345.116	2378.52		345.116	1856.63
346.355	3042.85		346.355	2361.81		346.355	1872.18
347.596	3074.37		347.596	2435.11		347.596	1851.73
348.835	3059.89		348.835	2381.4		348.835	1852.28
350.075	3047.41		350.075	2402.7		350.075	1861.83
351.314	3032.93		351.314	2397.99		351.314	1902.37
352.552	3055.44		352.552	2415.28		352.552	1916.91
353.792	3055.96		353.792	2402.56		353.792	1855.45
355.03	3069.47		355.03	2389.84		355.03	1862.99
356.27	3091.98		356.27	2430.13		356.27	1853.52
357.507	3020.49		357.507	2374.41		357.507	1856.05
358.746	2981		358.746	2368.69		358.746	1841.58
359.983	2978.51		359.983	2366.96		359.983	1827.11
361.221	2999.02		361.221	2373.23		361.221	1812.63
362.459	2999.52		362.459	2377.51		362.459	1840.15
363.696	2967.03		363.696	2333.78		363.696	1848.67
364.932	2949.53		364.932	2319.05		364.932	1841.19
366.17	2934.03		366.17	2344.31		366.17	1804.7
367.406	2945.53		367.406	2327.58		367.406	1821.21
368.642	2939.03		368.642	2333.84		368.642	1820.72
369.879	2903.53		369.879	2360.1		369.879	1820.23
371.114	2937.03		371.114	2314.36		371.114	1796.73
372.35	2921.52		372.35	2317.61		372.35	1794.23
373.586	2916.02		373.586	2332.87		373.586	1771.73
374.821	2901.51		374.821	2303.12		374.821	1804.23
376.056	2931		376.056	2302.37		376.056	1798.72
377.29	2915.49		377.29	2312.62		377.29	1789.22
378.526	2890.98		378.526	2301.86		378.526	1780.71
379.76	2897.47		379.76	2306.11		379.76	1783.2
380.994	2896.96		380.994	2327.35		380.994	1813.68
382.228	2876.44		382.228	2307.59		382.228	1788.17
383.463	2891.93		383.463	2342.83		383.463	1806.65
384.696	2932.41		384.696	2371.06		384.696	1851.13
385.93	2915.89		385.93	2373.3		385.93	1794.6
387.162	2933.37		387.162	2311.53		387.162	1808.08
388.397	2929.85		388.397	2365.76		388.397	1804.55
389.629	2946.33		389.629	2306.99		389.629	1790.02
390.862	2967.8		390.862	2330.21		390.862	1818.49
392.094	2917.28		392.094	2299.44		392.094	1823.96
393.326	2928.75		393.326	2380.66		393.326	1829.43
394.557	2937.23		394.557	2357.88		394.557	1805.89
395.79	2937.7		395.79	2354.1		395.79	1804.35
397.022	2963.17		397.022	2403.32		397.022	1852.81
398.253	2954.64		398.253	2347.53		398.253	1812.27
399.484	2976.11		399.484	2336.74		399.484	1823.72
400.715	2948.57		400.715	2345.95		400.715	1786.18
401.945	2898.04		401.945	2310.16		401.945	1745.63
403.176	2913.5		403.176	2356.37		403.176	1765.08
404.406	2878.97		404.406	2352.57		404.406	1764.52
405.637	2903.43		405.637	2275.78		405.637	1773.97
406.867	2887.89		406.867	2298.98		406.867	1761.41
408.097	2899.35		408.097	2269.18		408.097	1771.86
409.326	2895.81		409.326	2278.37		409.326	1774.3
410.555	2900.26		410.555	2299.57		410.555	1755.74
411.784	2910.72		411.784	2317.76		411.784	1777.17
413.013	2895.17		413.013	2363.95		413.013	1788.61
414.242	2899.63		414.242	2307.14		414.242	1796.04
415.47	2916.08		415.47	2308.33		415.47	1827.47
416.698	2853.53		416.698	2341.51		416.698	1818.9
417.926	2894.98		417.926	2339.7		417.926	1788.33
419.154	2918.43		419.154	2340.88		419.154	1780.76
420.382	2907.88		420.382	2351.06		420.382	1814.18
421.609	2878.32		421.609	2324.24		421.609	1797.61
422.836	2920.77		422.836	2339.41		422.836	1794.03
424.063	2908.21		424.063	2362.59		424.063	1773.45
425.29	2955.66		425.29	2338.76		425.29	1775.87
426.517	2929.1		426.517	2336.93		426.517	1823.28
427.743	2943.54		427.743	2339.1		427.743	1844.7
428.97	2938.98		428.97	2351.26		428.97	1819.11
430.196	2913.41		430.196	2339.43		430.196	1792.53
431.422	2945.85		431.422	2362.59		431.422	1810.94
432.646	2922.29		432.646	2398.75		432.646	1794.35
433.871	2907.72		433.871	2406.91		433.871	1790.75
435.097	2921.15		435.097	2334.06		435.097	1793.16
436.322	2871.58		436.322	2301.22		436.322	1775.57
437.547	2901.01		437.547	2378.37		437.547	1775.97
438.771	2896.44		438.771	2312.52		438.771	1768.37
439.996	2896.87		439.996	2366.67		439.996	1808.77
441.22	2897.3		441.22	2301.82		441.22	1785.17
442.443	2896.73		442.443	2318.96		442.443	1804.57
443.667	2900.15		443.667	2336.1		443.667	1817.97
444.89	2903.57		444.89	2319.25		444.89	1787.36
446.114	2914		446.114	2346.39		446.114	1791.76
447.337	2909.42		447.337	2300.52		447.337	1745.15
448.56	2871.84		448.56	2324.66		448.56	1735.54
449.782	2898.26		449.782	2334.79		449.782	1753.93
451.005	2857.67		451.005	2293.92		451.005	1758.32
452.227	2903.09		452.227	2295.05		452.227	1745.71
453.45	2870.51		453.45	2326.18		453.45	1746.09
454.67	2893.92		454.67	2351.31		454.67	1749.48
455.892	2897.33		455.892	2343.43		455.892	1744.86
457.114	2851.74		457.114	2288.56		457.114	1708.25
458.336	2876.16		458.336	2288.68		458.336	1742.63
459.556	2888.56		459.556	2325.79		459.556	1725.01
460.777	2870.97		460.777	2328.91		460.777	1754.39
461.998	2886.38		461.998	2315.03		461.998	1742.76
463.219	2899.79		463.219	2328.14		463.219	1766.14
464.438	2904.19		464.438	2382.25		464.438	1735.52
465.658	2883.59		465.658	2345.36		465.658	1769.89
466.878	2908		466.878	2324.47		466.878	1793.27
468.097	2919.4		468.097	2312.58		468.097	1764.64
469.317	2904.8		469.317	2364.68		469.317	1762.01
470.536	2919.2		470.536	2352.78		470.536	1742.38
471.754	2905.6		471.754	2349.88		471.754	1731.75
472.974	2902.99		472.974	2332.98		472.974	1767.12
474.193	2931.39		474.193	2371.08		474.193	1744.49
475.41	2936.78		475.41	2380.17		475.41	1821.85
476.629	2887.18		476.629	2333.27		476.629	1769.22
477.847	2928.57		477.847	2362.36		477.847	1768.58
479.064	2911.96		479.064	2405.45		479.064	1792.95
480.282	2952.35		480.282	2400.53		480.282	1767.31
481.499	2944.74		481.499	2411.62		481.499	1796.67
482.716	2924.13		482.716	2403.7		482.716	1837.03
483.932	2928.51		483.932	2408.79		483.932	1792.39
485.15	2950.9		485.15	2444.87		485.15	1788.75
486.367	2952.28		486.367	2413.95		486.367	1771.11
487.582	2918.67		487.582	2386.02		487.582	1807.47
488.799	2904.05		488.799	2360.1		488.799	1805.82
490.014	2985.43		490.014	2409.17		490.014	1815.18
491.231	2938.81		491.231	2413.24		491.231	1812.53
492.445	2936.19		492.445	2410.31		492.445	1768.89
493.661	2949.57		493.661	2411.38		493.661	1821.24
494.876	2934.94		494.876	2391.45		494.876	1779.59
496.091	2951.32		496.091	2432.51		496.091	1787.94
497.305	2980.69		497.305	2403.58		497.305	1775.29
498.52	2951.07		498.52	2441.64		498.52	1775.64
499.734	2979.44		499.734	2428.7		499.734	1796.99
500.949	2938.81		500.949	2456.75		500.949	1827.34
502.162	2957.18		502.162	2427.81		502.162	1821.69
503.375	2969.55		503.375	2440.86		503.375	1824.04
504.589	2983.91		504.589	2452.92		504.589	1846.38
505.802	2994.28		505.802	2460.97		505.802	1814.73
507.016	3041.65		507.016	2471.02		507.016	1827.07
508.228	2991.01		508.228	2484.06		508.228	1885.42
509.441	3034.37		509.441	2491.11		509.441	1878.76
510.653	3056.74		510.653	2403.15		510.653	1811.1
511.865	3033.1		511.865	2488.19		511.865	1840.45
513.078	3032.46		513.078	2474.23		513.078	1902.79
514.289	3079.82		514.289	2475.27		514.289	1858.13
515.5	3070.17		515.5	2455.31		515.5	1845.47
516.712	3027.53		516.712	2440.34		516.712	1840.81
517.923	3036.89		517.923	2477.38		517.923	1838.15
519.133	3033.24		519.133	2476.41		519.133	1829.49
520.345	3019.6		520.345	2484.44		520.345	1841.83
521.555	2988.95		521.555	2409.47		521.555	1816.17
522.765	2972.3		522.765	2430.5		522.765	1814.5
523.976	2954.65		523.976	2388.52		523.976	1816.84
525.186	2916		525.186	2373.54		525.186	1793.18
526.395	2950.35		526.395	2467.57		526.395	1810.51
527.606	2939.69		527.606	2405.59		527.606	1730.85
528.815	2932.04		528.815	2397.6		528.815	1794.18
530.023	2926.39		530.023	2425.62		530.023	1756.52
531.232	2954.73		531.232	2363.64		531.232	1748.85
532.442	2937.07		532.442	2394.65		532.442	1780.19
533.65	2931.41		533.65	2377.66		533.65	1814.52
534.858	2918.75		534.858	2423.67		534.858	1785.85
536.066	2927.09		536.066	2401.68		536.066	1749.18
537.273	2917.43		537.273	2363.69		537.273	1757.52
538.482	2933.77		538.482	2363.69		538.482	1760.85
539.69	2957.11		539.69	2369.69		539.69	1770.18
540.897	2925.44		540.897	2377.7		540.897	1721.51
542.103	2911.78		542.103	2386.7		542.103	1747.84
543.31	2894.11		543.31	2347.7		543.31	1765.17
544.518	2955.44		544.518	2351.69		544.518	1744.5
545.724	2901.78		545.724	2423.69		545.724	1741.83
546.93	2909.11		546.93	2390.68		546.93	1762.16
548.136	2923.43		548.136	2397.67		548.136	1770.49
549.342	2910.76		549.342	2366.67		549.342	1723.82
550.548	2919.09		550.548	2381.65		550.548	1771.15

## Sheet: Figure 2d
Size						zeta
	Au	Au-Zn	Au-Zn/Ag	Au-Zn/Ag/Tb		Au	Au-Zn	Au-Zn/Ag	Au-Zn/Ag/Tb
Size	Number	Number	Number	Number		-44.6	-36.5	-34.4	-30.2
0.3	0	0	0	0
0.3489	0	0	0	0
0.4057	0	0	0	0
0.4718	0	0	0	0
0.5487	0	0	0	0
0.6381	0	0	0	0
0.742	0	0	0	0
0.8629	0	0	0	0
1.003	0	0	0	0
1.167	0	0	0	0
1.357	0	0	0	0
1.578	0	0	0	0
1.835	4.96534	0	0	0
2.134	25.633	0	0	0
2.482	29.0121	0	0	0
2.886	8.51746	0	0	0
3.357	0	0	0	0
3.903	0	0	0	0
4.539	0	0	0	0
5.279	0	0	0	0
6.139	0	0	0	0
7.139	0	0	0	0
8.302	0	0	0	0
9.655	0	0	0	0
11.23	0	0	0	0
13.06	0	0	0	0
15.18	0	0	0	0
17.66	0	0	0	0
20.53	0	0	0	0
23.88	0	0	0	0
27.77	0	0	0	0
32.3	0	0	0	0
37.56	0	0	0	0
43.68	0	0	0.25889	0
50.79	0	0	0.7365	0
59.07	0	0	1.16981	0
68.69	0	0	1.51637	0
79.88	0	0	2.07319	0
92.89	0	0	3.34688	0
108	0	0.94547	5.80795	0
125.6	0	5.60584	9.63426	0
146.1	0	13.2799	14.5815	0
169.9	0	21.4722	19.974	0
197.6	0	27.3498	24.8619	0
229.8	0	28.9456	28.2179	3.755
267.2	0	25.7382	29.2681	16.37
310.7	0	18.8178	27.6243	28.34
361.3	0	10.5102	23.4692	29.36
420.2	0	3.56132	17.6019	18.06
488.7	0	0.04456	11.1502	4.111
568.3	0	0	5.44496	0
660.9	0	0	1.58235	0
768.5	0	0	0	0
893.8	0	0	0	0
1039	0	0	0	0
1209	0	0	0	0
1406	0	0	0	0
1635	0	0	0	0
1901	0	0	0	0
2211	0	0	0	0
2571	0	0	0	0
2990	0	0	0	0
3477	0	0	0	0
4043	0	0	0	0
4702	0	0	0	0
5468	0	0	0	0
6358	0	0	0	0
7394	0	0	0	0
8599	0	0	0	0
10000	0	0	0	0

## Sheet: Figure 2e
Au			AuAg			Au-Zn			Au-Zn/Ag			Au-Zn/Ag/Tb
Chemical shift	Intensity		Chemical shift	Intensity		Chemical shift	Intensity		Chemical shift	Intensity		Chemical shift	Intensity
1.60021	-0.509121		1.60021	-0.368713		1.60021	-0.438689		1.60021	-0.432734		1.60012	-0.0641309
1.60052	-0.570596		1.60052	-0.344983		1.60052	-0.435921		1.60052	-0.45292		1.60043	-0.17014
1.60083	-0.577968		1.60083	-0.358398		1.60083	-0.458793		1.60083	-0.477093		1.60074	-0.249801
1.60114	-0.572058		1.60114	-0.371813		1.60114	-0.47363		1.60114	-0.503297		1.60105	-0.15381
1.60145	-0.577619		1.60145	-0.385228		1.60145	-0.435048		1.60145	-0.5295		1.60136	-0.0117097
1.60176	-0.58077		1.60176	-0.39045		1.60176	-0.400323		1.60176	-0.555703		1.60167	-0.045262
1.60207	-0.582127		1.60207	-0.36083		1.60207	-0.391239		1.60207	-0.551849		1.60197	-0.141939
1.60238	-0.557375		1.60238	-0.33121		1.60238	-0.382156		1.60238	-0.532698		1.60228	-0.238617
1.60269	-0.513196		1.60269	-0.30159		1.60269	-0.373072		1.60269	-0.513547		1.60259	-0.17062
1.603	-0.501151		1.603	-0.275452		1.603	-0.372991		1.603	-0.494396		1.6029	-0.102623
1.60331	-0.513017		1.60331	-0.264122		1.60331	-0.432737		1.60331	-0.486546		1.60321	-0.121355
1.60362	-0.510623		1.60362	-0.266517		1.60362	-0.491277		1.60362	-0.484446		1.60352	-0.140087
1.60393	-0.497619		1.60393	-0.32727		1.60393	-0.541805		1.60393	-0.482346		1.60383	-0.26421
1.60423	-0.529605		1.60423	-0.38454		1.60423	-0.580755		1.60423	-0.480246		1.60414	-0.388333
1.60454	-0.595065		1.60454	-0.410613		1.60454	-0.542787		1.60454	-0.470168		1.60445	-0.561858
1.60485	-0.607899		1.60485	-0.361475		1.60485	-0.505925		1.60485	-0.456032		1.60476	-0.735384
1.60516	-0.581584		1.60516	-0.288821		1.60516	-0.476407		1.60516	-0.493085		1.60507	-0.535648
1.60547	-0.555269		1.60547	-0.231021		1.60547	-0.446889		1.60547	-0.55618		1.60538	-0.335912
1.60578	-0.528954		1.60578	-0.236367		1.60578	-0.417371		1.60578	-0.571409		1.60569	-0.204241
1.60609	-0.527346		1.60609	-0.241712		1.60609	-0.391312		1.60609	-0.530377		1.60599	-0.283353
1.6064	-0.544115		1.6064	-0.247058		1.6064	-0.38822		1.6064	-0.471118		1.6063	-0.349292
1.60671	-0.528745		1.60671	-0.251174		1.60671	-0.385128		1.60671	-0.442755		1.60661	-0.41523
1.60702	-0.48947		1.60702	-0.250065		1.60702	-0.382036		1.60702	-0.432952		1.60692	-0.319239
1.60733	-0.447784		1.60733	-0.248955		1.60733	-0.380875		1.60733	-0.39242		1.60723	-0.223247
1.60764	-0.404305		1.60764	-0.247846		1.60764	-0.392532		1.60764	-0.349619		1.60754	-0.127256
1.60795	-0.405824		1.60795	-0.244431		1.60795	-0.40419		1.60795	-0.377744		1.60785	-0.0312647
1.60825	-0.440809		1.60825	-0.231218		1.60825	-0.415847		1.60825	-0.453623		1.60816	-0.10873
1.60856	-0.455503		1.60856	-0.232762		1.60856	-0.423561		1.60856	-0.505366		1.60847	-0.186196
1.60887	-0.455109		1.60887	-0.297012		1.60887	-0.405106		1.60887	-0.488353		1.60878	-0.15827
1.60918	-0.454715		1.60918	-0.353677		1.60918	-0.38327		1.60918	-0.444629		1.60909	-0.130344
1.60949	-0.454321		1.60949	-0.378119		1.60949	-0.339003		1.60949	-0.4398		1.6094	-0.286304
1.6098	-0.467186		1.6098	-0.397642		1.6098	-0.300038		1.6098	-0.454751		1.6097	-0.442264
1.61011	-0.489911		1.61011	-0.396263		1.61011	-0.303981		1.61011	-0.437787		1.61001	-0.422572
1.61042	-0.531922		1.61042	-0.387264		1.61042	-0.359195		1.61042	-0.404594		1.61032	-0.402879
1.61073	-0.588274		1.61073	-0.345893		1.61073	-0.406681		1.61073	-0.378715		1.61063	-0.395263
1.61104	-0.629972		1.61104	-0.304523		1.61104	-0.404588		1.61104	-0.356555		1.61094	-0.387647
1.61135	-0.660775		1.61135	-0.263152		1.61135	-0.413711		1.61135	-0.302478		1.61125	-0.380031
1.61166	-0.646574		1.61166	-0.235008		1.61166	-0.422833		1.61166	-0.232174		1.61156	-0.372415
1.61197	-0.598913		1.61197	-0.26303		1.61197	-0.431955		1.61197	-0.240957		1.61187	-0.41818
1.61227	-0.565317		1.61227	-0.291053		1.61227	-0.438903		1.61227	-0.289948		1.61218	-0.463946
1.61258	-0.542177		1.61258	-0.319076		1.61258	-0.439163		1.61258	-0.338938		1.61249	-0.562407
1.61289	-0.519036		1.61289	-0.341614		1.61289	-0.490689		1.61289	-0.387928		1.6128	-0.660869
1.6132	-0.495895		1.6132	-0.340857		1.6132	-0.534485		1.6132	-0.405664		1.61311	-0.655037
1.61351	-0.506109		1.61351	-0.340101		1.61351	-0.518638		1.61351	-0.407514		1.61342	-0.649204
1.61382	-0.541115		1.61382	-0.339344		1.61382	-0.447254		1.61382	-0.409363		1.61372	-0.590676
1.61413	-0.556832		1.61413	-0.347818		1.61413	-0.389885		1.61413	-0.411212		1.61403	-0.532149
1.61444	-0.558211		1.61444	-0.395475		1.61444	-0.433165		1.61444	-0.446977		1.61434	-0.406653
1.61475	-0.547132		1.61475	-0.431646		1.61475	-0.520984		1.61475	-0.499979		1.61465	-0.281158
1.61506	-0.526794		1.61506	-0.419055		1.61506	-0.556481		1.61506	-0.552981		1.61496	-0.102967
1.61537	-0.564327		1.61537	-0.392822		1.61537	-0.536524		1.61537	-0.605983		1.61527	0.0752245
1.61568	-0.644871		1.61568	-0.308686		1.61568	-0.488801		1.61568	-0.595808		1.61558	-0.0243347
1.61598	-0.670053		1.61598	-0.236038		1.61598	-0.441882		1.61598	-0.553525		1.61589	-0.123894
1.61629	-0.654093		1.61629	-0.212151		1.61629	-0.400304		1.61629	-0.511242		1.6162	-0.170757
1.6166	-0.657425		1.6166	-0.201291		1.6166	-0.367751		1.6166	-0.46896		1.61651	-0.217621
1.61691	-0.675092		1.61691	-0.245721		1.61691	-0.395002		1.61691	-0.415038		1.61682	-0.200536
1.61722	-0.68874		1.61722	-0.290151		1.61722	-0.421045		1.61722	-0.355203		1.61713	-0.183451
1.61753	-0.699402		1.61753	-0.334581		1.61753	-0.439078		1.61753	-0.348574		1.61744	-0.271758
1.61784	-0.665048		1.61784	-0.384526		1.61784	-0.448085		1.61784	-0.368979		1.61774	-0.360064
1.61815	-0.597246		1.61815	-0.45787		1.61815	-0.38955		1.61815	-0.388718		1.61805	-0.414338
1.61846	-0.575165		1.61846	-0.506588		1.61846	-0.289268		1.61846	-0.40812		1.61836	-0.468612
1.61877	-0.587053		1.61877	-0.450828		1.61877	-0.264889		1.61877	-0.397592		1.61867	-0.417494
1.61908	-0.579647		1.61908	-0.398248		1.61908	-0.331584		1.61908	-0.371859		1.61898	-0.366377
1.61939	-0.557908		1.61939	-0.359164		1.61939	-0.427915		1.61939	-0.386366		1.61929	-0.338862
1.6197	-0.557874		1.6197	-0.338142		1.6197	-0.460979		1.6197	-0.45324		1.6196	-0.311348
1.62	-0.573965		1.62	-0.393734		1.62	-0.414503		1.62	-0.506401		1.61991	-0.283834
1.62031	-0.570762		1.62031	-0.445577		1.62031	-0.379155		1.62031	-0.512432		1.62022	-0.256319
1.62062	-0.553226		1.62062	-0.481517		1.62062	-0.417488		1.62062	-0.524195		1.62053	-0.194772
1.62093	-0.509153		1.62093	-0.509247		1.62093	-0.444531		1.62093	-0.579034		1.62084	-0.133225
1.62124	-0.445368		1.62124	-0.502153		1.62124	-0.396826		1.62124	-0.616832		1.62115	-0.247331
1.62155	-0.426607		1.62155	-0.487771		1.62155	-0.358477		1.62155	-0.573883		1.62145	-0.361436
1.62186	-0.441286		1.62186	-0.442484		1.62186	-0.389803		1.62186	-0.509851		1.62176	-0.323767
1.62217	-0.468829		1.62217	-0.402124		1.62217	-0.473916		1.62217	-0.51544		1.62207	-0.286098
1.62248	-0.505926		1.62248	-0.382657		1.62248	-0.560429		1.62248	-0.583394		1.62238	-0.195733
1.62279	-0.523727		1.62279	-0.36568		1.62279	-0.588913		1.62279	-0.602689		1.62269	-0.105368
1.6231	-0.527197		1.6231	-0.359259		1.6231	-0.572551		1.6231	-0.523036		1.623	-0.016101
1.62341	-0.506646		1.62341	-0.352837		1.62341	-0.552074		1.62341	-0.441533		1.62331	0.0731661
1.62372	-0.468257		1.62372	-0.346416		1.62372	-0.504369		1.62372	-0.450084		1.62362	-0.0132191
1.62402	-0.449166		1.62402	-0.342253		1.62402	-0.463119		1.62402	-0.496128		1.62393	-0.0996045
1.62433	-0.444404		1.62433	-0.347666		1.62433	-0.464579		1.62433	-0.516893		1.62424	-0.150859
1.62464	-0.448487		1.62464	-0.353079		1.62464	-0.464868		1.62464	-0.524823		1.62455	-0.202114
1.62495	-0.459138		1.62495	-0.358492		1.62495	-0.457417		1.62495	-0.534748		1.62486	-0.147977
1.62526	-0.501952		1.62526	-0.372172		1.62526	-0.449965		1.62526	-0.545687		1.62517	-0.0938408
1.62557	-0.568649		1.62557	-0.420888		1.62557	-0.442514		1.62557	-0.575919		1.62547	-0.249389
1.62588	-0.554029		1.62588	-0.455432		1.62588	-0.434255		1.62588	-0.647878		1.62578	-0.404938
1.62619	-0.479035		1.62619	-0.429914		1.62619	-0.420658		1.62619	-0.752014		1.62609	-0.507791
1.6265	-0.436207		1.6265	-0.412921		1.6265	-0.407061		1.6265	-0.800389		1.6264	-0.610643
1.62681	-0.417259		1.62681	-0.441911		1.62681	-0.393464		1.62681	-0.739585		1.62671	-0.50189
1.62712	-0.413992		1.62712	-0.502617		1.62712	-0.382693		1.62712	-0.607883		1.62702	-0.393136
1.62743	-0.422366		1.62743	-0.504236		1.62743	-0.390605		1.62743	-0.531825		1.62733	-0.284383
1.62773	-0.43074		1.62773	-0.434269		1.62773	-0.404977		1.62773	-0.556108		1.62764	-0.175629
1.62804	-0.439114		1.62804	-0.37247		1.62804	-0.462053		1.62804	-0.596841		1.62795	-0.164582
1.62835	-0.451408		1.62835	-0.383797		1.62835	-0.506291		1.62835	-0.597535		1.62826	-0.153535
1.62866	-0.466613		1.62866	-0.400057		1.62866	-0.465654		1.62866	-0.572039		1.62857	-0.142488
1.62897	-0.449649		1.62897	-0.36971		1.62897	-0.428893		1.62897	-0.541479		1.62888	-0.131441
1.62928	-0.408808		1.62928	-0.318909		1.62928	-0.417754		1.62928	-0.50726		1.62919	-0.175286
1.62959	-0.362739		1.62959	-0.288863		1.62959	-0.406017		1.62959	-0.471183		1.62949	-0.21913
1.6299	-0.312791		1.6299	-0.346725		1.6299	-0.390327		1.6299	-0.435107		1.6298	-0.262975
1.63021	-0.307881		1.63021	-0.397075		1.63021	-0.380614		1.63021	-0.39903		1.63011	-0.306819
1.63052	-0.336396		1.63052	-0.415617		1.63052	-0.4104		1.63052	-0.369607		1.63042	-0.335294
1.63083	-0.334569		1.63083	-0.434159		1.63083	-0.43227		1.63083	-0.34356		1.63073	-0.363769
1.63114	-0.310225		1.63114	-0.452701		1.63114	-0.394075		1.63114	-0.388045		1.63104	-0.392244
1.63145	-0.318052		1.63145	-0.464255		1.63145	-0.312879		1.63145	-0.468316		1.63135	-0.420719
1.63175	-0.349752		1.63175	-0.446217		1.63175	-0.299054		1.63175	-0.520142		1.63166	-0.24155
1.63206	-0.381453		1.63206	-0.428179		1.63206	-0.367964		1.63206	-0.493655		1.63197	-0.0623813
1.63237	-0.413153		1.63237	-0.410142		1.63237	-0.411503		1.63237	-0.452727		1.63228	-0.137908
1.63268	-0.412681		1.63268	-0.384652		1.63268	-0.405095		1.63268	-0.452853		1.63259	-0.424218
1.63299	-0.388336		1.63299	-0.327614		1.63299	-0.407226		1.63299	-0.463194		1.6329	-0.660028
1.6333	-0.384804		1.6333	-0.275511		1.6333	-0.410166		1.6333	-0.470497		1.6332	-0.685055
1.63361	-0.396714		1.63361	-0.244294		1.63361	-0.418444		1.63361	-0.479797		1.63351	-0.595908
1.63392	-0.440798		1.63392	-0.226441		1.63392	-0.422841		1.63392	-0.490109		1.63382	-0.506761
1.63423	-0.508753		1.63423	-0.265155		1.63423	-0.40162		1.63423	-0.535025		1.63413	-0.380288
1.63454	-0.519596		1.63454	-0.315384		1.63454	-0.376231		1.63454	-0.597493		1.63444	-0.253815
1.63485	-0.488071		1.63485	-0.414347		1.63485	-0.323321		1.63485	-0.663954		1.63475	-0.232733
1.63516	-0.456545		1.63516	-0.498961		1.63516	-0.272514		1.63516	-0.668554		1.63506	-0.211651
1.63547	-0.42502		1.63547	-0.522849		1.63547	-0.243345		1.63547	-0.610805		1.63537	-0.1752
1.63577	-0.431705		1.63577	-0.546119		1.63577	-0.271717		1.63577	-0.537868		1.63568	-0.138749
1.63608	-0.466733		1.63608	-0.566779		1.63608	-0.341719		1.63608	-0.514178		1.63599	-0.102298
1.63639	-0.501761		1.63639	-0.574585		1.63639	-0.41172		1.63639	-0.515463		1.6363	-0.0658463
1.6367	-0.53679		1.6367	-0.518132		1.6367	-0.481722		1.6367	-0.524319		1.63661	-0.231327
1.63701	-0.536019		1.63701	-0.430398		1.63701	-0.544769		1.63701	-0.537013		1.63692	-0.396807
1.63732	-0.508697		1.63732	-0.403499		1.63732	-0.554155		1.63732	-0.57766		1.63722	-0.316374
1.63763	-0.513555		1.63763	-0.451151		1.63763	-0.512307		1.63763	-0.63248		1.63753	-0.235941
1.63794	-0.542278		1.63794	-0.509813		1.63794	-0.478225		1.63794	-0.65136		1.63784	-0.224671
1.63825	-0.564766		1.63825	-0.521771		1.63825	-0.494404		1.63825	-0.588125		1.63815	-0.213401
1.63856	-0.58263		1.63856	-0.512844		1.63856	-0.504179		1.63856	-0.490499		1.63846	-0.254827
1.63887	-0.600495		1.63887	-0.505872		1.63887	-0.507968		1.63887	-0.455755		1.63877	-0.296253
1.63918	-0.618359		1.63918	-0.507167		1.63918	-0.472266		1.63918	-0.449411		1.63908	-0.19798
1.63949	-0.620133		1.63949	-0.513399		1.63949	-0.435844		1.63949	-0.409094		1.63939	-0.0997074
1.63979	-0.609975		1.63979	-0.540514		1.63979	-0.394669		1.63979	-0.374546		1.6397	-0.00143468
1.6401	-0.599816		1.6401	-0.558759		1.6401	-0.357378		1.6401	-0.351132		1.64001	0.096838
1.64041	-0.589658		1.64041	-0.539494		1.64041	-0.345701		1.64041	-0.380301		1.64032	0.125948
1.64072	-0.613827		1.64072	-0.52023		1.64072	-0.341308		1.64072	-0.436124		1.64063	0.155057
1.64103	-0.663447		1.64103	-0.500965		1.64103	-0.384941		1.64103	-0.459998		1.64094	0.0216883
1.64134	-0.655134		1.64134	-0.478099		1.64134	-0.4221		1.64134	-0.467677		1.64124	-0.111681
1.64165	-0.603873		1.64165	-0.440007		1.64165	-0.416569		1.64165	-0.523386		1.64155	-0.22546
1.64196	-0.554623		1.64196	-0.415497		1.64196	-0.41124		1.64196	-0.603437		1.64186	-0.128457
1.64227	-0.506864		1.64227	-0.448412		1.64227	-0.407246		1.64227	-0.630237		1.64217	0.0827206
1.64258	-0.459105		1.64258	-0.475525		1.64258	-0.409727		1.64258	-0.630049		1.64248	0.293898
1.64289	-0.411346		1.64289	-0.458355		1.64289	-0.454897		1.64289	-0.626533		1.64279	0.349184
1.6432	-0.406134		1.6432	-0.367952		1.6432	-0.499904		1.6432	-0.62133		1.6431	0.193687
1.6435	-0.43246		1.6435	-0.340811		1.6435	-0.543845		1.6435	-0.616127		1.64341	-0.0188969
1.64381	-0.458786		1.64381	-0.402134		1.64381	-0.576126		1.64381	-0.610924		1.64372	-0.231481
1.64412	-0.485112		1.64412	-0.464575		1.64412	-0.531571		1.64412	-0.604057		1.64403	-0.218736
1.64443	-0.503391		1.64443	-0.428878		1.64443	-0.488631		1.64443	-0.596346		1.64434	-0.205991
1.64474	-0.515705		1.64474	-0.341293		1.64474	-0.456328		1.64474	-0.56001		1.64465	-0.193246
1.64505	-0.52802		1.64505	-0.3095		1.64505	-0.433096		1.64505	-0.509171		1.64495	-0.180501
1.64536	-0.540335		1.64536	-0.337002		1.64536	-0.469623		1.64536	-0.47564		1.64526	-0.262169
1.64567	-0.539685		1.64567	-0.36018		1.64567	-0.498619		1.64567	-0.504136		1.64557	-0.343837
1.64598	-0.529429		1.64598	-0.365089		1.64598	-0.477993		1.64598	-0.547632		1.64588	-0.186178
1.64629	-0.519172		1.64629	-0.380087		1.64629	-0.463847		1.64629	-0.5531		1.64619	-0.0285201
1.6466	-0.508915		1.6466	-0.437713		1.6466	-0.492385		1.6466	-0.51392		1.6465	-0.109433
1.64691	-0.507511		1.64691	-0.477218		1.64691	-0.512053		1.64691	-0.460322		1.64681	-0.295738
1.64722	-0.512667		1.64722	-0.440168		1.64722	-0.473298		1.64722	-0.436684		1.64712	-0.37226
1.64752	-0.498507		1.64752	-0.40676		1.64752	-0.434542		1.64752	-0.428221		1.64743	-0.237999
1.64783	-0.470036		1.64783	-0.388739		1.64783	-0.395787		1.64783	-0.410438		1.64774	-0.121304
1.64814	-0.475568		1.64814	-0.378957		1.64814	-0.362785		1.64814	-0.387933		1.64805	-0.11
1.64845	-0.506295		1.64845	-0.40397		1.64845	-0.367663		1.64845	-0.41736		1.64836	-0.0986953
1.64876	-0.504827		1.64876	-0.409623		1.64876	-0.366058		1.64876	-0.505047		1.64867	0.0180004
1.64907	-0.479508		1.64907	-0.333505		1.64907	-0.321772		1.64907	-0.571968		1.64897	0.0995655
1.64938	-0.459018		1.64938	-0.263773		1.64938	-0.28676		1.64938	-0.545603		1.64928	-0.0296522
1.64969	-0.442106		1.64969	-0.240783		1.64969	-0.312802		1.64969	-0.475482		1.64959	-0.257674
1.65	-0.444512		1.65	-0.304841		1.65	-0.334953		1.65	-0.434285		1.6499	-0.274914
1.65031	-0.461227		1.65031	-0.373962		1.65031	-0.331496		1.65031	-0.447892		1.65021	-0.186762
1.65062	-0.488739		1.65062	-0.393295		1.65062	-0.330552		1.65062	-0.481053		1.65052	-0.0986096
1.65093	-0.524249		1.65093	-0.378703		1.65093	-0.346146		1.65093	-0.484252		1.65083	-0.172936
1.65124	-0.540441		1.65124	-0.3808		1.65124	-0.361741		1.65124	-0.472278		1.65114	-0.247262
1.65154	-0.542323		1.65154	-0.453354		1.65154	-0.377335		1.65154	-0.465091		1.65145	-0.228634
1.65185	-0.530924		1.65185	-0.511279		1.65185	-0.3877		1.65185	-0.460327		1.65176	-0.210005
1.65216	-0.509688		1.65216	-0.497555		1.65216	-0.363655		1.65216	-0.405622		1.65207	-0.191376
1.65247	-0.507772		1.65247	-0.44476		1.65247	-0.351288		1.65247	-0.325632		1.65238	-0.172747
1.65278	-0.520163		1.65278	-0.423054		1.65278	-0.415739		1.65278	-0.294253		1.65269	-0.0904444
1.65309	-0.549359		1.65309	-0.48794		1.65309	-0.475568		1.65309	-0.340755		1.65299	-0.00814176
1.6534	-0.590999		1.6534	-0.565874		1.6534	-0.504989		1.6534	-0.414225		1.6533	-0.0312304
1.65371	-0.632638		1.65371	-0.622888		1.65371	-0.527922		1.65371	-0.434421		1.65361	-0.054319
1.65402	-0.674278		1.65402	-0.591621		1.65402	-0.50818		1.65402	-0.401347		1.65392	-0.0719186
1.65433	-0.683314		1.65433	-0.555407		1.65433	-0.489218		1.65433	-0.354959		1.65423	-0.0895182
1.65464	-0.668208		1.65464	-0.498319		1.65464	-0.475391		1.65464	-0.358515		1.65454	-0.28277
1.65495	-0.653102		1.65495	-0.451556		1.65495	-0.46497		1.65495	-0.387351		1.65485	-0.476022
1.65525	-0.637996		1.65525	-0.448362		1.65525	-0.476954		1.65525	-0.430172		1.65516	-0.4036
1.65556	-0.623079		1.65556	-0.445168		1.65556	-0.480014		1.65556	-0.480071		1.65547	-0.331177
1.65587	-0.608302		1.65587	-0.441974		1.65587	-0.416607		1.65587	-0.498004		1.65578	-0.258755
1.65618	-0.593524		1.65618	-0.436718		1.65618	-0.31027		1.65618	-0.49976		1.65609	-0.186333
1.65649	-0.578746		1.65649	-0.422766		1.65649	-0.271323		1.65649	-0.494938		1.6564	-0.15453
1.6568	-0.546256		1.6568	-0.408813		1.6568	-0.320319		1.6568	-0.486789		1.6567	-0.122728
1.65711	-0.500654		1.65711	-0.39486		1.65711	-0.378592		1.65711	-0.510607		1.65701	-0.253403
1.65742	-0.513021		1.65742	-0.388898		1.65742	-0.384361		1.65742	-0.550602		1.65732	-0.384079
1.65773	-0.5683		1.65773	-0.416635		1.65773	-0.381596		1.65773	-0.54331		1.65763	-0.426929
1.65804	-0.606671		1.65804	-0.436124		1.65804	-0.382158		1.65804	-0.512092		1.65794	-0.258995
1.65835	-0.632526		1.65835	-0.420826		1.65835	-0.404589		1.65835	-0.480873		1.65825	-0.150345
1.65866	-0.613292		1.65866	-0.403467		1.65866	-0.415331		1.65866	-0.449655		1.65856	-0.147086
1.65897	-0.560684		1.65897	-0.377411		1.65897	-0.349267		1.65897	-0.435754		1.65887	-0.0779567
1.65927	-0.531024		1.65927	-0.351354		1.65927	-0.297752		1.65927	-0.430613		1.65918	-0.00882781
1.65958	-0.518348		1.65958	-0.325298		1.65958	-0.341827		1.65958	-0.457443		1.65949	0.053714
1.65989	-0.524997		1.65989	-0.305207		1.65989	-0.385902		1.65989	-0.500447		1.6598	0.116256
1.6602	-0.545948		1.6602	-0.310267		1.6602	-0.429977		1.6602	-0.544116		1.66011	-0.00563729
1.66051	-0.538603		1.66051	-0.320277		1.66051	-0.469099		1.66051	-0.588123		1.66042	-0.12753
1.66082	-0.510318		1.66082	-0.351158		1.66082	-0.475686		1.66082	-0.578843		1.66072	-0.249424
1.66113	-0.482032		1.66113	-0.378532		1.66113	-0.478375		1.66113	-0.54261		1.66103	-0.371317
1.66144	-0.453747		1.66144	-0.391123		1.66144	-0.455464		1.66144	-0.501397		1.66134	-0.327438
1.66175	-0.453646		1.66175	-0.395462		1.66175	-0.435801		1.66175	-0.457664		1.66165	-0.283559
1.66206	-0.474401		1.66206	-0.365019		1.66206	-0.437472		1.66206	-0.445905		1.66196	-0.23968
1.66237	-0.495155		1.66237	-0.339526		1.66237	-0.430045		1.66237	-0.450317		1.66227	-0.195802
1.66268	-0.515909		1.66268	-0.334904		1.66268	-0.362886		1.66268	-0.448733		1.66258	-0.156314
1.66299	-0.550958		1.66299	-0.330281		1.66299	-0.305881		1.66299	-0.444118		1.66289	-0.116827
1.66329	-0.596582		1.66329	-0.325658		1.66329	-0.315542		1.66329	-0.439503		1.6632	-0.182731
1.6636	-0.584222		1.6636	-0.337439		1.6636	-0.325202		1.6636	-0.434887		1.66351	-0.248635
1.66391	-0.528965		1.66391	-0.418348		1.66391	-0.334862		1.66391	-0.449923		1.66382	-0.433104
1.66422	-0.518808		1.66422	-0.4877		1.66422	-0.338598		1.66422	-0.474896		1.66413	-0.617573
1.66453	-0.542014		1.66453	-0.50836		1.66453	-0.303453		1.66453	-0.446576		1.66444	-0.556129
1.66484	-0.56522		1.66484	-0.521049		1.66484	-0.28001		1.66484	-0.391309		1.66474	-0.494685
1.66515	-0.588427		1.66515	-0.500154		1.66515	-0.333361		1.66515	-0.360025		1.66505	-0.330045
1.66546	-0.598092		1.66546	-0.467701		1.66546	-0.387443		1.66546	-0.340866		1.66536	-0.165406
1.66577	-0.597742		1.66577	-0.386557		1.66577	-0.446325		1.66577	-0.321707		1.66567	-0.176418
1.66608	-0.616722		1.66608	-0.31016		1.66608	-0.496103		1.66608	-0.302549		1.66598	-0.187431
1.66639	-0.649998		1.66639	-0.253761		1.66639	-0.486155		1.66639	-0.314618		1.66629	-0.16496
1.6667	-0.665153		1.6667	-0.215527		1.6667	-0.473525		1.6667	-0.342475		1.6666	-0.142488
1.66701	-0.666905		1.66701	-0.253804		1.66701	-0.443296		1.66701	-0.40231		1.66691	-0.120017
1.66731	-0.623551		1.66731	-0.288727		1.66731	-0.41697		1.66731	-0.478311		1.66722	-0.097546
1.66762	-0.546838		1.66762	-0.309522		1.66762	-0.416241		1.66762	-0.498348		1.66753	-0.165097
1.66793	-0.506373		1.66793	-0.325361		1.66793	-0.419902		1.66793	-0.490097		1.66784	-0.232647
1.66824	-0.492712		1.66824	-0.320335		1.66824	-0.452358		1.66824	-0.481845		1.66815	-0.194807
1.66855	-0.446831		1.66855	-0.317477		1.66855	-0.484814		1.66855	-0.473594		1.66845	-0.156966
1.66886	-0.377125		1.66886	-0.323747		1.66886	-0.51727		1.66886	-0.499989		1.66876	-0.222321
1.66917	-0.351319		1.66917	-0.330017		1.66917	-0.546432		1.66917	-0.543893		1.66907	-0.287676
1.66948	-0.357974		1.66948	-0.336288		1.66948	-0.553999		1.66948	-0.534496		1.66938	-0.24764
1.66979	-0.36463		1.66979	-0.345152		1.66979	-0.561566		1.66979	-0.498161		1.66969	-0.207603
1.6701	-0.371285		1.6701	-0.364938		1.6701	-0.569132		1.6701	-0.460493		1.67	-0.169762
1.67041	-0.390024		1.67041	-0.376463		1.67041	-0.575397		1.67041	-0.422152		1.67031	-0.131922
1.67072	-0.417696		1.67072	-0.353214		1.67072	-0.573131		1.67072	-0.415793		1.67062	-0.094081
1.67102	-0.464702		1.67102	-0.336987		1.67102	-0.564357		1.67102	-0.425596		1.67093	-0.0562403
1.67133	-0.526002		1.67133	-0.350318		1.67133	-0.512927		1.67133	-0.440006		1.67124	0.0607127
1.67164	-0.562731		1.67164	-0.363649		1.67164	-0.470893		1.67164	-0.456743		1.67155	0.177666
1.67195	-0.581296		1.67195	-0.376979		1.67195	-0.490444		1.67195	-0.473481		1.67186	0.118966
1.67226	-0.554746		1.67226	-0.390259		1.67226	-0.503485		1.67226	-0.490218		1.67217	0.0602666
1.67257	-0.494848		1.67257	-0.40332		1.67257	-0.473871		1.67257	-0.468974		1.67247	-0.0730851
1.67288	-0.472814		1.67288	-0.408119		1.67288	-0.452069		1.67288	-0.42854		1.67278	-0.206437
1.67319	-0.478769		1.67319	-0.378146		1.67319	-0.481453		1.67319	-0.420093		1.67309	-0.234397
1.6735	-0.50406		1.6735	-0.357469		1.6735	-0.506929		1.6735	-0.427803		1.6734	-0.262357
1.67381	-0.543642		1.67381	-0.37591		1.67381	-0.506814		1.67381	-0.432015		1.67371	-0.26397
1.67412	-0.573153		1.67412	-0.394352		1.67412	-0.498888		1.67412	-0.43446		1.67402	-0.265582
1.67443	-0.59522		1.67443	-0.412793		1.67443	-0.439794		1.67443	-0.383593		1.67433	-0.267195
1.67474	-0.617288		1.67474	-0.426746		1.67474	-0.387214		1.67474	-0.305798		1.67464	-0.268807
1.67504	-0.639356		1.67504	-0.421821		1.67504	-0.377285		1.67504	-0.286647		1.67495	-0.347268
1.67535	-0.618218		1.67535	-0.405324		1.67535	-0.373055		1.67535	-0.297116		1.67526	-0.425728
1.67566	-0.56515		1.67566	-0.34015		1.67566	-0.406145		1.67566	-0.357566		1.67557	-0.398797
1.67597	-0.492744		1.67597	-0.281795		1.67597	-0.435326		1.67597	-0.44326		1.67588	-0.371866
1.67628	-0.406049		1.67628	-0.252125		1.67628	-0.438918		1.67628	-0.526288		1.67619	-0.23872
1.67659	-0.381397		1.67659	-0.237334		1.67659	-0.452036		1.67659	-0.554654		1.67649	-0.105574
1.6769	-0.402589		1.6769	-0.285126		1.6769	-0.52753		1.6769	-0.511444		1.6768	-0.14808
1.67721	-0.423781		1.67721	-0.319329		1.67721	-0.586085		1.67721	-0.445685		1.67711	-0.190587
1.67752	-0.444973		1.67752	-0.296383		1.67752	-0.533752		1.67752	-0.419913		1.67742	-0.140876
1.67783	-0.475432		1.67783	-0.273437		1.67783	-0.481174		1.67783	-0.414334		1.67773	-0.0911649
1.67814	-0.512737		1.67814	-0.25049		1.67814	-0.426998		1.67814	-0.408755		1.67804	-0.041454
1.67845	-0.51781		1.67845	-0.237156		1.67845	-0.379338		1.67845	-0.403176		1.67835	0.00825715
1.67876	-0.49907		1.67876	-0.264238		1.67876	-0.374325		1.67876	-0.432754		1.67866	-0.0600483
1.67906	-0.477509		1.67906	-0.291319		1.67906	-0.367994		1.67906	-0.480083		1.67897	-0.128354
1.67937	-0.453865		1.67937	-0.318401		1.67937	-0.353033		1.67937	-0.49542		1.67928	-0.196659
1.67968	-0.462455		1.67968	-0.341451		1.67968	-0.333673		1.67968	-0.494605		1.67959	-0.264965
1.67999	-0.494856		1.67999	-0.347553		1.67999	-0.293349		1.67999	-0.499789		1.6799	-0.0566176
1.6803	-0.494897		1.6803	-0.353655		1.6803	-0.314222		1.6803	-0.508001		1.6802	0.151729
1.68061	-0.471034		1.68061	-0.359758		1.68061	-0.400663		1.68061	-0.46289		1.68051	0.232728
1.68092	-0.476989		1.68092	-0.370512		1.68092	-0.47765		1.68092	-0.390862		1.68082	0.102945
1.68123	-0.504968		1.68123	-0.400821		1.68123	-0.484979		1.68123	-0.384953		1.68113	-0.0749377
1.68154	-0.505545		1.68154	-0.442711		1.68154	-0.438119		1.68154	-0.412418		1.68144	-0.25282
1.68185	-0.447201		1.68185	-0.533268		1.68185	-0.371536		1.68185	-0.407888		1.68175	-0.134289
1.68216	-0.392525		1.68216	-0.600147		1.68216	-0.309192		1.68216	-0.387209		1.68206	-0.0157579
1.68247	-0.400341		1.68247	-0.567518		1.68247	-0.282391		1.68247	-0.349199		1.68237	-0.0860531
1.68277	-0.452544		1.68277	-0.534889		1.68277	-0.308392		1.68277	-0.302442		1.68268	-0.26174
1.68308	-0.516427		1.68308	-0.50226		1.68308	-0.345054		1.68308	-0.330343		1.68299	-0.378144
1.68339	-0.537593		1.68339	-0.481524		1.68339	-0.370954		1.68339	-0.395922		1.6833	-0.318896
1.6837	-0.527216		1.6837	-0.510757		1.6837	-0.326495		1.6837	-0.442502		1.68361	-0.215185
1.68401	-0.567213		1.68401	-0.539991		1.68401	-0.286113		1.68401	-0.479496		1.68392	-0.216866
1.68432	-0.644407		1.68432	-0.569224		1.68432	-0.28021		1.68432	-0.46316		1.68422	-0.253678
1.68463	-0.698226		1.68463	-0.585839		1.68463	-0.319767		1.68463	-0.419913		1.68453	-0.290489
1.68494	-0.696098		1.68494	-0.549444		1.68494	-0.314185		1.68494	-0.440664		1.68484	-0.270214
1.68525	-0.68485		1.68525	-0.51305		1.68525	-0.259066		1.68525	-0.493705		1.68515	-0.249938
1.68556	-0.687959		1.68556	-0.476655		1.68556	-0.227656		1.68556	-0.514747		1.68546	-0.335054
1.68587	-0.688649		1.68587	-0.444916		1.68587	-0.282831		1.68587	-0.519645		1.68577	-0.42017
1.68618	-0.687555		1.68618	-0.432728		1.68618	-0.346533		1.68618	-0.528625		1.68608	-0.521753
1.68649	-0.675578		1.68649	-0.42054		1.68649	-0.396042		1.68649	-0.539666		1.68639	-0.623337
1.68679	-0.655568		1.68679	-0.408353		1.68679	-0.352812		1.68679	-0.518706		1.6867	-0.72492
1.6871	-0.616212		1.6871	-0.409667		1.6871	-0.311703		1.6871	-0.481603		1.68701	-0.826504
1.68741	-0.562575		1.68741	-0.46768		1.68741	-0.292284		1.68741	-0.470501		1.68732	-0.63826
1.68772	-0.511054		1.68772	-0.525279		1.68772	-0.327374		1.68772	-0.472515		1.68763	-0.450017
1.68803	-0.461095		1.68803	-0.561273		1.68803	-0.384317		1.68803	-0.474529		1.68794	-0.367166
1.68834	-0.443381		1.68834	-0.510022		1.68834	-0.43522		1.68834	-0.476543		1.68824	-0.284314
1.68865	-0.449467		1.68865	-0.442696		1.68865	-0.446686		1.68865	-0.423552		1.68855	-0.322498
1.68896	-0.455956		1.68896	-0.389031		1.68896	-0.45528		1.68896	-0.342818		1.68886	-0.360682
1.68927	-0.462743		1.68927	-0.392712		1.68927	-0.44512		1.68927	-0.294088		1.68917	-0.398865
1.68958	-0.488878		1.68958	-0.389738		1.68958	-0.430554		1.68958	-0.261499		1.68948	-0.437049
1.68989	-0.529292		1.68989	-0.358823		1.68989	-0.395044		1.68989	-0.307586		1.68979	-0.393994
1.6902	-0.537533		1.6902	-0.336189		1.6902	-0.420899		1.6902	-0.39335		1.6901	-0.350938
1.69051	-0.522033		1.69051	-0.348309		1.69051	-0.51337		1.69051	-0.479114		1.69041	-0.413274
1.69081	-0.506533		1.69081	-0.365191		1.69081	-0.589351		1.69081	-0.564878		1.69072	-0.47561
1.69112	-0.491033		1.69112	-0.402056		1.69112	-0.557682		1.69112	-0.60663		1.69103	-0.518426
1.69143	-0.462231		1.69143	-0.43064		1.69143	-0.529198		1.69143	-0.626188		1.69134	-0.561241
1.69174	-0.423612		1.69174	-0.424471		1.69174	-0.521497		1.69174	-0.613741		1.69165	-0.358143
1.69205	-0.395474		1.69205	-0.408208		1.69205	-0.507753		1.69205	-0.585155		1.69195	-0.155045
1.69236	-0.413771		1.69236	-0.34959		1.69236	-0.454575		1.69236	-0.52723		1.69226	-0.110034
1.69267	-0.472514		1.69267	-0.30588		1.69267	-0.411605		1.69267	-0.454513		1.69257	-0.0650229
1.69298	-0.540031		1.69298	-0.324725		1.69298	-0.443085		1.69298	-0.413803		1.69288	-0.125403
1.69329	-0.551914		1.69329	-0.337564		1.69329	-0.513963		1.69329	-0.389229		1.69319	-0.185784
1.6936	-0.522753		1.6936	-0.325208		1.6936	-0.500265		1.6936	-0.399998		1.6935	-0.186607
1.69391	-0.498833		1.69391	-0.312853		1.69391	-0.438657		1.69391	-0.428584		1.69381	-0.187431
1.69422	-0.478779		1.69422	-0.300497		1.69422	-0.398231		1.69422	-0.457169		1.69412	-0.0894495
1.69453	-0.441792		1.69453	-0.291818		1.69453	-0.357805		1.69453	-0.485755		1.69443	0.00853157
1.69483	-0.392315		1.69483	-0.298559		1.69483	-0.317379		1.69483	-0.504337		1.69474	0.00331688
1.69514	-0.366524		1.69514	-0.3053		1.69514	-0.283897		1.69514	-0.517878		1.69505	-0.107289
1.69545	-0.39691		1.69545	-0.312041		1.69545	-0.303551		1.69545	-0.499408		1.69536	-0.257417
1.69576	-0.455845		1.69576	-0.322717		1.69576	-0.371581		1.69576	-0.464804		1.69567	-0.231893
1.69607	-0.476074		1.69607	-0.3499		1.69607	-0.408421		1.69607	-0.517147		1.69597	-0.0497905
1.69638	-0.478641		1.69638	-0.365481		1.69638	-0.358944		1.69638	-0.61331		1.69628	0.132312
1.69669	-0.489237		1.69669	-0.332415		1.69669	-0.315614		1.69669	-0.653452		1.69659	0.248544
1.697	-0.529671		1.697	-0.307584		1.697	-0.365547		1.697	-0.601339		1.6969	0.189124
1.69731	-0.592109		1.69731	-0.317284		1.69731	-0.459851		1.69731	-0.484949		1.69721	0.0594434
1.69762	-0.612814		1.69762	-0.331956		1.69762	-0.492461		1.69762	-0.416453		1.69752	-0.0702376
1.69793	-0.602743		1.69793	-0.367476		1.69793	-0.456337		1.69793	-0.39756		1.69783	-0.105505
1.69824	-0.560414		1.69824	-0.392533		1.69824	-0.419723		1.69824	-0.387405		1.69814	-0.140773
1.69854	-0.494298		1.69854	-0.373722		1.69854	-0.379911		1.69854	-0.357908		1.69845	-0.312171
1.69885	-0.454393		1.69885	-0.354911		1.69885	-0.349288		1.69885	-0.382694		1.69876	-0.48357
1.69916	-0.433814		1.69916	-0.336101		1.69916	-0.378557		1.69916	-0.471754		1.69907	-0.57812
1.69947	-0.445494		1.69947	-0.312018		1.69947	-0.404391		1.69947	-0.512914		1.69938	-0.497018
1.69978	-0.48096		1.69978	-0.26584		1.69978	-0.407848		1.69978	-0.477128		1.69969	-0.334677
1.70009	-0.514309		1.70009	-0.234584		1.70009	-0.412531		1.70009	-0.418828		1.69999	-0.172336
1.7004	-0.546098		1.7004	-0.265868		1.7004	-0.433056		1.7004	-0.409887		1.7003	-0.174668
1.70071	-0.575466		1.70071	-0.292799		1.70071	-0.496714		1.70071	-0.425809		1.70061	-0.177001
1.70102	-0.603051		1.70102	-0.30149		1.70102	-0.495076		1.70102	-0.45182		1.70092	-0.308912
1.70133	-0.583452		1.70133	-0.310181		1.70133	-0.404922		1.70133	-0.482913		1.70123	-0.440823
1.70164	-0.490356		1.70164	-0.318872		1.70164	-0.306544		1.70164	-0.514006		1.70154	-0.467342
1.70195	-0.386465		1.70195	-0.326579		1.70195	-0.299624		1.70195	-0.545099		1.70185	-0.493862
1.70226	-0.360181		1.70226	-0.330159		1.70226	-0.333194		1.70226	-0.550178		1.70216	-0.441338
1.70256	-0.431469		1.70256	-0.338715		1.70256	-0.3648		1.70256	-0.542154		1.70247	-0.388813
1.70287	-0.539619		1.70287	-0.368117		1.70287	-0.383621		1.70287	-0.53413		1.70278	-0.336289
1.70318	-0.593726		1.70318	-0.39275		1.70318	-0.400806		1.70318	-0.526106		1.70309	-0.283765
1.70349	-0.608		1.70349	-0.397406		1.70349	-0.399481		1.70349	-0.510077		1.7034	-0.235083
1.7038	-0.621467		1.7038	-0.402063		1.7038	-0.345469		1.7038	-0.490017		1.7037	-0.186401
1.70411	-0.63434		1.70411	-0.406719		1.70411	-0.289257		1.70411	-0.469957		1.70401	-0.13772
1.70442	-0.593167		1.70442	-0.40036		1.70442	-0.293679		1.70442	-0.449897		1.70432	-0.0890379
1.70473	-0.512164		1.70473	-0.347861		1.70473	-0.359897		1.70473	-0.423833		1.70463	0.0255135
1.70504	-0.456168		1.70504	-0.310293		1.70504	-0.421369		1.70504	-0.394746		1.70494	0.140065
1.70535	-0.483135		1.70535	-0.335256		1.70535	-0.451943		1.70535	-0.419028		1.70525	0.149225
1.70566	-0.562498		1.70566	-0.353065		1.70566	-0.482517		1.70566	-0.470181		1.70556	0.158385
1.70597	-0.606706		1.70597	-0.340911		1.70597	-0.513091		1.70597	-0.498464		1.70587	0.00465488
1.70628	-0.61512		1.70628	-0.333735		1.70628	-0.538181		1.70628	-0.515233		1.70618	-0.149075
1.70658	-0.618185		1.70658	-0.347402		1.70658	-0.52758		1.70658	-0.532002		1.70649	-0.296219
1.70689	-0.599468		1.70689	-0.36138		1.70689	-0.516979		1.70689	-0.548771		1.7068	-0.267709
1.7072	-0.525979		1.7072	-0.37666		1.7072	-0.506378		1.7072	-0.557534		1.70711	-0.1382
1.70751	-0.43122		1.70751	-0.383644		1.70751	-0.491192		1.70751	-0.562267		1.70742	-0.0086906
1.70782	-0.406351		1.70782	-0.35589		1.70782	-0.446176		1.70782	-0.534976		1.70772	-0.0438554
1.70813	-0.446781		1.70813	-0.327513		1.70813	-0.40509		1.70813	-0.491565		1.70803	-0.0790201
1.70844	-0.461561		1.70844	-0.296532		1.70844	-0.389573		1.70844	-0.488852		1.70834	-0.0719186
1.70875	-0.427643		1.70875	-0.282562		1.70875	-0.368638		1.70875	-0.506623		1.70865	-0.0648171
1.70906	-0.417593		1.70906	-0.339801		1.70906	-0.312464		1.70906	-0.524395		1.70896	-0.0577155
1.70937	-0.457047		1.70937	-0.397798		1.70937	-0.270703		1.70937	-0.542167		1.70927	-0.0506139
1.70968	-0.511954		1.70968	-0.439044		1.70968	-0.322691		1.70968	-0.52858		1.70958	0.000400781
1.70999	-0.519422		1.70999	-0.396511		1.70999	-0.369354		1.70999	-0.499211		1.70989	0.0514154
1.71029	-0.491946		1.71029	-0.35224		1.71029	-0.381396		1.71029	-0.501869		1.7102	0.207822
1.7106	-0.483835		1.7106	-0.32675		1.7106	-0.393437		1.7106	-0.520644		1.71051	0.364228
1.71091	-0.489987		1.71091	-0.379845		1.71091	-0.405478		1.71091	-0.499197		1.71082	0.344947
1.71122	-0.481615		1.71122	-0.42796		1.71122	-0.420551		1.71122	-0.45751		1.71113	0.325666
1.71153	-0.462547		1.71153	-0.455235		1.71153	-0.455331		1.71153	-0.447851		1.71144	0.306386
1.71184	-0.477368		1.71184	-0.477685		1.71184	-0.483228		1.71184	-0.454307		1.71174	0.287105
1.71215	-0.555878		1.71215	-0.479946		1.71215	-0.45852		1.71215	-0.463433		1.71205	0.0658244
1.71246	-0.647177		1.71246	-0.482207		1.71246	-0.386122		1.71246	-0.473902		1.71236	-0.155456
1.71277	-0.688156		1.71277	-0.484468		1.71277	-0.34396		1.71277	-0.484371		1.71267	-0.214259
1.71308	-0.666721		1.71308	-0.484342		1.71308	-0.353256		1.71308	-0.49484		1.71298	-0.0271479
1.71339	-0.620331		1.71339	-0.474231		1.71339	-0.356816		1.71339	-0.522324		1.71329	0.145691
1.7137	-0.575958		1.7137	-0.459137		1.7137	-0.309102		1.7137	-0.55837		1.7136	0.0726172
1.71401	-0.53307		1.71401	-0.423205		1.71401	-0.27357		1.71401	-0.594415		1.71391	-0.222218
1.71431	-0.509549		1.71431	-0.398535		1.71431	-0.328991		1.71431	-0.63046		1.71422	-0.411662
1.71462	-0.500289		1.71462	-0.420968		1.71462	-0.413823		1.71462	-0.64782		1.71453	-0.306888
1.71493	-0.482504		1.71493	-0.438419		1.71493	-0.440887		1.71493	-0.655782		1.71484	-0.202114
1.71524	-0.458444		1.71524	-0.435032		1.71524	-0.424813		1.71524	-0.631711		1.71515	-0.259819
1.71555	-0.434384		1.71555	-0.430606		1.71555	-0.417429		1.71555	-0.591528		1.71546	-0.317523
1.71586	-0.410324		1.71586	-0.42184		1.71586	-0.466497		1.71586	-0.507488		1.71576	-0.251516
1.71617	-0.42137		1.71617	-0.418056		1.71617	-0.50548		1.71617	-0.401389		1.71607	-0.0801181
1.71648	-0.458259		1.71648	-0.435111		1.71648	-0.478959		1.71648	-0.312643		1.71638	0.0319976
1.71679	-0.49757		1.71679	-0.443495		1.71679	-0.458997		1.71679	-0.29669		1.71669	-0.0315392
1.7171	-0.499923		1.7171	-0.415632		1.7171	-0.481639		1.7171	-0.370352		1.717	-0.114837
1.71741	-0.480621		1.71741	-0.396075		1.71741	-0.49157		1.71741	-0.472877		1.71731	-0.092743
1.71772	-0.466369		1.71772	-0.411247		1.71772	-0.418957		1.71772	-0.547372		1.71762	-0.0355188
1.71803	-0.469066		1.71803	-0.427249		1.71803	-0.35635		1.71803	-0.607771		1.71793	0.0217055
1.71833	-0.484238		1.71833	-0.446724		1.71833	-0.366586		1.71833	-0.627125		1.71824	0.0448971
1.71864	-0.473582		1.71864	-0.442312		1.71864	-0.421624		1.71864	-0.62584		1.71855	0.0680887
1.71895	-0.443917		1.71895	-0.338063		1.71895	-0.435625		1.71895	-0.592518		1.71886	-0.0141112
1.71926	-0.433624		1.71926	-0.243668		1.71926	-0.450117		1.71926	-0.543089		1.71917	-0.201702
1.71957	-0.437586		1.71957	-0.207082		1.71957	-0.467805		1.71957	-0.521025		1.71947	-0.32562
1.71988	-0.434701		1.71988	-0.242231		1.71988	-0.480734		1.71988	-0.512719		1.71978	-0.273885
1.72019	-0.426776		1.72019	-0.28693		1.72019	-0.462777		1.72019	-0.506416		1.72009	-0.162867
1.7205	-0.451137		1.7205	-0.324669		1.7205	-0.444821		1.7205	-0.501119		1.7204	-0.15724
1.72081	-0.499258		1.72081	-0.333327		1.72081	-0.426864		1.72081	-0.512717		1.72071	-0.240401
1.72112	-0.500964		1.72112	-0.34697		1.72112	-0.416293		1.72112	-0.564847		1.72102	-0.323561
1.72143	-0.468519		1.72143	-0.381449		1.72143	-0.453647		1.72143	-0.621067		1.72133	-0.169591
1.72174	-0.438496		1.72174	-0.405434		1.72174	-0.49494		1.72174	-0.60717		1.72164	0.0897708
1.72205	-0.410254		1.72205	-0.385581		1.72205	-0.561791		1.72205	-0.541706		1.72195	0.136154
1.72235	-0.387058		1.72235	-0.365727		1.72235	-0.617152		1.72235	-0.498552		1.72226	-0.0282457
1.72266	-0.406321		1.72266	-0.345874		1.72266	-0.597966		1.72266	-0.483518		1.72257	-0.232167
1.72297	-0.473465		1.72297	-0.32758		1.72297	-0.578781		1.72297	-0.474522		1.72288	-0.330697
1.72328	-0.516113		1.72328	-0.315796		1.72328	-0.559595		1.72328	-0.424808		1.72319	-0.311211
1.72359	-0.470114		1.72359	-0.315027		1.72359	-0.534652		1.72359	-0.386671		1.72349	-0.291724
1.7239	-0.379872		1.7239	-0.360264		1.7239	-0.472371		1.7239	-0.420709		1.7238	-0.265651
1.72421	-0.334032		1.72421	-0.395511		1.72421	-0.414852		1.72421	-0.514969		1.72411	-0.239577
1.72452	-0.359603		1.72452	-0.379062		1.72452	-0.396098		1.72452	-0.60063		1.72442	-0.204721
1.72483	-0.394605		1.72483	-0.328223		1.72483	-0.429608		1.72483	-0.609795		1.72473	-0.169865
1.72514	-0.376827		1.72514	-0.324394		1.72514	-0.470572		1.72514	-0.550041		1.72504	-0.240401
1.72545	-0.352344		1.72545	-0.389486		1.72545	-0.512028		1.72545	-0.471838		1.72535	-0.310936
1.72576	-0.382646		1.72576	-0.442429		1.72576	-0.556679		1.72576	-0.454887		1.72566	-0.274639
1.72606	-0.418844		1.72606	-0.445393		1.72606	-0.588805		1.72606	-0.468709		1.72597	-0.238342
1.72637	-0.438416		1.72637	-0.413638		1.72637	-0.539737		1.72637	-0.482532		1.72628	-0.202046
1.72668	-0.477365		1.72668	-0.391863		1.72668	-0.500197		1.72668	-0.496354		1.72659	-0.165749
1.72699	-0.530564		1.72699	-0.41175		1.72699	-0.530303		1.72699	-0.486143		1.7269	-0.070169
1.7273	-0.584369		1.7273	-0.431636		1.7273	-0.607659		1.7273	-0.463857		1.72721	0.0254107
1.72761	-0.599863		1.72761	-0.451523		1.72761	-0.652105		1.72761	-0.479627		1.72751	0.0155988
1.72792	-0.603815		1.72792	-0.465484		1.72792	-0.643798		1.72792	-0.45042		1.72782	0.00578701
1.72823	-0.658991		1.72823	-0.454708		1.72823	-0.624843		1.72823	-0.366985		1.72813	-0.125335
1.72854	-0.735398		1.72854	-0.438942		1.72854	-0.596577		1.72854	-0.304531		1.72844	-0.256457
1.72885	-0.767704		1.72885	-0.402345		1.72885	-0.507985		1.72885	-0.289553		1.72875	-0.282187
1.72916	-0.724681		1.72916	-0.38282		1.72916	-0.42416		1.72916	-0.290337		1.72906	-0.307917
1.72947	-0.647225		1.72947	-0.434538		1.72947	-0.379102		1.72947	-0.265081		1.72937	-0.234843
1.72978	-0.578688		1.72978	-0.474608		1.72978	-0.386466		1.72978	-0.226748		1.72968	-0.161769
1.73008	-0.51671		1.73008	-0.466077		1.73008	-0.402349		1.73008	-0.284561		1.72999	-0.0952817
1.73039	-0.487032		1.73039	-0.449537		1.73039	-0.422669		1.73039	-0.390659		1.7303	-0.0287946
1.7307	-0.481099		1.7307	-0.399585		1.7307	-0.471738		1.7307	-0.414548		1.73061	0.0896336
1.73101	-0.498584		1.73101	-0.357953		1.73101	-0.516285		1.73101	-0.397152		1.73092	0.10267
1.73132	-0.533284		1.73132	-0.351036		1.73132	-0.531553		1.73132	-0.379756		1.73122	-0.0687281
1.73163	-0.548603		1.73163	-0.346277		1.73163	-0.542874		1.73163	-0.36236		1.73153	-0.345518
1.73194	-0.549676		1.73194	-0.350521		1.73194	-0.528643		1.73194	-0.391038		1.73184	-0.467514
1.73225	-0.524402		1.73225	-0.354766		1.73225	-0.504711		1.73225	-0.442849		1.73215	-0.378727
1.73256	-0.479763		1.73256	-0.359011		1.73256	-0.417963		1.73256	-0.490654		1.73246	-0.303114
1.73287	-0.432701		1.73287	-0.37293		1.73287	-0.343385		1.73287	-0.536447		1.73277	-0.332893
1.73318	-0.422622		1.73318	-0.427203		1.73318	-0.355485		1.73318	-0.530489		1.73308	-0.292959
1.73349	-0.439015		1.73349	-0.466494		1.73349	-0.411893		1.73349	-0.434445		1.73339	-0.253026
1.7338	-0.453924		1.7338	-0.443304		1.7338	-0.416423		1.7338	-0.306218		1.7337	-0.219679
1.7341	-0.451873		1.7341	-0.416355		1.7341	-0.373799		1.7341	-0.242097		1.73401	-0.186333
1.73441	-0.437358		1.73441	-0.373732		1.73441	-0.364622		1.73441	-0.289624		1.73432	-0.15628
1.73472	-0.440056		1.73472	-0.342763		1.73472	-0.40704		1.73472	-0.377041		1.73463	-0.126227
1.73503	-0.455403		1.73503	-0.360389		1.73503	-0.444754		1.73503	-0.451103		1.73494	-0.0303041
1.73534	-0.470749		1.73534	-0.375934		1.73534	-0.42742		1.73534	-0.454352		1.73524	-0.0397729
1.73565	-0.486096		1.73565	-0.382801		1.73565	-0.392433		1.73565	-0.422416		1.73555	-0.0136309
1.73596	-0.487309		1.73596	-0.389668		1.73596	-0.413113		1.73596	-0.388972		1.73586	0.117903
1.73627	-0.478136		1.73627	-0.396535		1.73627	-0.455434		1.73627	-0.351522		1.73617	0.302132
1.73658	-0.488347		1.73658	-0.40145		1.73658	-0.442379		1.73658	-0.31206		1.73648	0.275578
1.73689	-0.512801		1.73689	-0.398231		1.73689	-0.401646		1.73689	-0.312669		1.73679	0.115089
1.7372	-0.5314		1.7372	-0.395012		1.7372	-0.3619		1.7372	-0.333387		1.7371	-0.0453992
1.73751	-0.545696		1.73751	-0.391793		1.73751	-0.328541		1.73751	-0.354105		1.73741	-0.0434095
1.73781	-0.527682		1.73781	-0.392217		1.73781	-0.302096		1.73781	-0.374823		1.73772	-0.0414196
1.73812	-0.485933		1.73812	-0.407825		1.73812	-0.328261		1.73812	-0.356137		1.73803	-0.0871853
1.73843	-0.464781		1.73843	-0.423434		1.73843	-0.404922		1.73843	-0.317678		1.73834	-0.132951
1.73874	-0.458761		1.73874	-0.439042		1.73874	-0.469806		1.73874	-0.33265		1.73865	-0.198478
1.73905	-0.45274		1.73905	-0.453924		1.73905	-0.478821		1.73905	-0.374431		1.73896	-0.0532212
1.73936	-0.44672		1.73936	-0.465775		1.73936	-0.456966		1.73936	-0.422892		1.73926	0.195231
1.73967	-0.443678		1.73967	-0.462634		1.73967	-0.434287		1.73967	-0.474703		1.73957	0.338292
1.73998	-0.442824		1.73998	-0.397023		1.73998	-0.398383		1.73998	-0.494454		1.73988	0.237634
1.74029	-0.461358		1.74029	-0.340262		1.74029	-0.311385		1.74029	-0.498121		1.74019	0.136977
1.7406	-0.494131		1.7406	-0.320375		1.7406	-0.232292		1.7406	-0.499994		1.7405	0.113271
1.74091	-0.534579		1.74091	-0.308819		1.74091	-0.211703		1.74091	-0.500965		1.74081	0.0895649
1.74122	-0.580663		1.74122	-0.331967		1.74122	-0.239012		1.74122	-0.501937		1.74112	0.17125
1.74153	-0.592817		1.74153	-0.351158		1.74153	-0.271262		1.74153	-0.502908		1.74143	0.252935
1.74183	-0.541276		1.74183	-0.353864		1.74183	-0.327538		1.74183	-0.455119		1.74174	0.259968
1.74214	-0.449948		1.74214	-0.351572		1.74214	-0.323746		1.74214	-0.382872		1.74205	0.267001
1.74245	-0.389093		1.74245	-0.328457		1.74245	-0.261945		1.74245	-0.342688		1.74236	0.168643
1.74276	-0.427001		1.74276	-0.314925		1.74276	-0.203604		1.74276	-0.318584		1.74267	0.0702844
1.74307	-0.51652		1.74307	-0.341301		1.74307	-0.167614		1.74307	-0.273439		1.74297	-0.00392199
1.74338	-0.576954		1.74338	-0.367676		1.74338	-0.133272		1.74338	-0.217742		1.74328	-0.0781282
1.74369	-0.577252		1.74369	-0.394052		1.74369	-0.109573		1.74369	-0.218156		1.74359	-0.0469431
1.744	-0.570891		1.744	-0.409613		1.744	-0.0853802		1.744	-0.310838		1.7439	-0.0157579
1.74431	-0.580545		1.74431	-0.380144		1.74431	-0.0579942		1.74431	-0.396936		1.74421	-0.116312
1.74462	-0.574445		1.74462	-0.350676		1.74462	-0.0227804		1.74462	-0.399474		1.74452	-0.216866
1.74493	-0.556777		1.74493	-0.321207		1.74493	0.0708987		1.74493	-0.391899		1.74483	-0.141768
1.74524	-0.53911		1.74524	-0.299344		1.74524	0.223081		1.74524	-0.427444		1.74514	-0.0666696
1.74555	-0.521443		1.74555	-0.309144		1.74555	0.423156		1.74555	-0.443243		1.74545	0.0186522
1.74585	-0.503775		1.74585	-0.323946		1.74585	0.629495		1.74585	-0.44108		1.74576	0.103974
1.74616	-0.486108		1.74616	-0.359567		1.74616	0.876277		1.74616	-0.408855		1.74607	0.0136433
1.74647	-0.466016		1.74647	-0.388572		1.74647	1.09602		1.74647	-0.361557		1.74638	-0.0766873
1.74678	-0.444146		1.74678	-0.390035		1.74678	1.11749		1.74678	-0.332966		1.74669	-0.215322
1.74709	-0.439951		1.74709	-0.391497		1.74709	0.978208		1.74709	-0.313752		1.74699	-0.353957
1.7474	-0.409943		1.7474	-0.39296		1.7474	0.798414		1.7474	-0.326606		1.7473	-0.246679
1.74771	-0.351468		1.74771	-0.391296		1.74771	0.673496		1.74771	-0.355537		1.74761	-0.139401
1.74802	-0.33178		1.74802	-0.37662		1.74802	0.573055		1.74802	-0.339871		1.74792	-0.254981
1.74833	-0.363993		1.74833	-0.361945		1.74833	0.467157		1.74833	-0.301851		1.74823	-0.370562
1.74864	-0.413405		1.74864	-0.347269		1.74864	0.333956		1.74864	-0.263832		1.74854	-0.380751
1.74895	-0.432917		1.74895	-0.334235		1.74895	0.252331		1.74895	-0.225812		1.74885	-0.39094
1.74926	-0.430487		1.74926	-0.328032		1.74926	0.165982		1.74926	-0.205831		1.74916	-0.312206
1.74957	-0.433095		1.74957	-0.31349		1.74957	0.0284699		1.74957	-0.194892		1.74947	-0.233471
1.74987	-0.4394		1.74987	-0.264252		1.74987	-0.101657		1.74987	-0.151882		1.74978	-0.207432
1.75018	-0.42631		1.75018	-0.229713		1.75018	-0.174106		1.75018	-0.0927996		1.75009	-0.181393
1.75049	-0.398988		1.75049	-0.256324		1.75049	-0.211906		1.75049	-0.0659552		1.7504	-0.183108
1.7508	-0.403588		1.7508	-0.291275		1.7508	-0.308952		1.7508	-0.0552669		1.75071	-0.184823
1.75111	-0.43161		1.75111	-0.360921		1.75111	-0.450754		1.75111	-0.0125066		1.75101	-0.0811472
1.75142	-0.459633		1.75142	-0.41425		1.75142	-0.529268		1.75142	0.0463255		1.75132	0.0225289
1.75173	-0.487656		1.75173	-0.399709		1.75173	-0.529038		1.75173	0.188681		1.75163	0.074607
1.75204	-0.505172		1.75204	-0.37349		1.75204	-0.52757		1.75204	0.372888		1.75194	0.126685
1.75235	-0.51498		1.75235	-0.2987		1.75235	-0.518121		1.75235	0.55509		1.75225	0.178763
1.75266	-0.50539		1.75266	-0.24633		1.75266	-0.499431		1.75266	0.736288		1.75256	0.230842
1.75297	-0.481571		1.75297	-0.287196		1.75297	-0.421152		1.75297	0.88491		1.75287	0.355376
1.75328	-0.448457		1.75328	-0.328062		1.75328	-0.351662		1.75328	0.985138		1.75318	0.479911
1.75358	-0.408525		1.75358	-0.368928		1.75358	-0.338833		1.75358	0.989108		1.75349	0.358533
1.75389	-0.387991		1.75389	-0.396934		1.75389	-0.326004		1.75389	0.845989		1.7538	0.237154
1.7542	-0.381686		1.7542	-0.371466		1.7542	-0.313175		1.7542	0.616564		1.75411	0.272765
1.75451	-0.380432		1.75451	-0.35768		1.75451	-0.30728		1.75451	0.402811		1.75442	0.308376
1.75482	-0.382884		1.75482	-0.392461		1.75482	-0.346073		1.75482	0.255245		1.75472	0.291291
1.75513	-0.395844		1.75513	-0.410761		1.75513	-0.384372		1.75513	0.132785		1.75503	0.274206
1.75544	-0.45531		1.75544	-0.360548		1.75544	-0.419478		1.75544	-0.0103074		1.75534	0.128401
1.75575	-0.540806		1.75575	-0.310335		1.75575	-0.450622		1.75575	-0.163735		1.75565	-0.0174047
1.75606	-0.624523		1.75606	-0.260123		1.75606	-0.448304		1.75606	-0.242314		1.75596	0.0827035
1.75637	-0.661358		1.75637	-0.222246		1.75637	-0.398382		1.75637	-0.283406		1.75627	0.182812
1.75668	-0.625009		1.75668	-0.235644		1.75668	-0.378731		1.75668	-0.311132		1.75658	0.133615
1.75699	-0.54212		1.75699	-0.244034		1.75699	-0.415022		1.75699	-0.332163		1.75689	0.0844189
1.7573	-0.445967		1.7573	-0.231611		1.7573	-0.474772		1.7573	-0.353195		1.7572	-0.0174732
1.7576	-0.381341		1.7576	-0.221692		1.7576	-0.473873		1.7576	-0.374227		1.75751	-0.119365
1.75791	-0.378635		1.75791	-0.22218		1.75791	-0.411265		1.75791	-0.393587		1.75782	-0.156486
1.75822	-0.407614		1.75822	-0.222667		1.75822	-0.361542		1.75822	-0.412112		1.75813	-0.193606
1.75853	-0.400161		1.75853	-0.223155		1.75853	-0.394805		1.75853	-0.430636		1.75844	-0.125335
1.75884	-0.369107		1.75884	-0.233279		1.75884	-0.418816		1.75884	-0.44916		1.75874	-0.0570637
1.75915	-0.34161		1.75915	-0.283441		1.75915	-0.383249		1.75915	-0.430924		1.75905	-0.0546621
1.75946	-0.34568		1.75946	-0.328594		1.75946	-0.346525		1.75946	-0.394284		1.75936	-0.0522606
1.75977	-0.372893		1.75977	-0.352935		1.75977	-0.302354		1.75977	-0.387719		1.75967	-0.0103374
1.76008	-0.380702		1.76008	-0.380304		1.76008	-0.262727		1.76008	-0.396214		1.75998	0.0315859
1.76039	-0.374288		1.76039	-0.420245		1.76039	-0.260288		1.76039	-0.422211		1.76029	0.0719311
1.7607	-0.399404		1.7607	-0.451837		1.7607	-0.312013		1.7607	-0.424888		1.7606	-0.0985067
1.76101	-0.447633		1.76101	-0.448744		1.76101	-0.379719		1.76101	-0.406826		1.76091	-0.268944
1.76132	-0.463523		1.76132	-0.435995		1.76132	-0.41272		1.76132	-0.418505		1.76122	-0.228599
1.76162	-0.455707		1.76162	-0.383143		1.76162	-0.386679		1.76162	-0.427528		1.76153	-0.0532212
1.76193	-0.433136		1.76193	-0.345323		1.76193	-0.365182		1.76193	-0.35232		1.76184	0.122157
1.76224	-0.39975		1.76224	-0.369934		1.76224	-0.372941		1.76224	-0.23964		1.76215	0.0647953
1.76255	-0.400322		1.76255	-0.400599		1.76255	-0.371443		1.76255	-0.201824		1.76246	0.00743377
1.76286	-0.464594		1.76286	-0.45641		1.76286	-0.310372		1.76286	-0.285703		1.76276	0.0181376
1.76317	-0.571863		1.76317	-0.500527		1.76317	-0.260821		1.76317	-0.37965		1.76307	0.0288414
1.76348	-0.650988		1.76348	-0.496089		1.76348	-0.285403		1.76348	-0.364624		1.76338	-0.0526724
1.76379	-0.641835		1.76379	-0.484773		1.76379	-0.303372		1.76379	-0.303096		1.76369	-0.134186
1.7641	-0.588833		1.7641	-0.444899		1.7641	-0.27879		1.7641	-0.296383		1.764	-0.131167
1.76441	-0.542678		1.76441	-0.413378		1.76441	-0.257349		1.76441	-0.349188		1.76431	0.0826349
1.76472	-0.501542		1.76472	-0.416538		1.76472	-0.25612		1.76472	-0.397996		1.76462	0.28985
1.76503	-0.490324		1.76503	-0.410509		1.76503	-0.254891		1.76503	-0.383289		1.76493	0.391673
1.76533	-0.50103		1.76533	-0.366331		1.76533	-0.253662		1.76533	-0.344077		1.76524	0.441625
1.76564	-0.520226		1.76564	-0.327166		1.76564	-0.258222		1.76564	-0.305994		1.76555	0.491576
1.76595	-0.506828		1.76595	-0.308809		1.76595	-0.300011		1.76595	-0.296658		1.76586	0.429548
1.76626	-0.464991		1.76626	-0.299356		1.76626	-0.341801		1.76626	-0.301704		1.76617	0.367521
1.76657	-0.46197		1.76657	-0.326858		1.76657	-0.38359		1.76657	-0.321458		1.76647	0.335135
1.76688	-0.530753		1.76688	-0.339319		1.76688	-0.424718		1.76688	-0.34857		1.76678	0.302749
1.76719	-0.631306		1.76719	-0.289358		1.76719	-0.461592		1.76719	-0.375683		1.76709	0.237429
1.7675	-0.697894		1.7675	-0.249217		1.7675	-0.493915		1.7675	-0.402795		1.7674	0.0667164
1.76781	-0.700782		1.76781	-0.249822		1.76781	-0.489046		1.76781	-0.402831		1.76771	-0.0513
1.76812	-0.652589		1.76812	-0.262128		1.76812	-0.433269		1.76812	-0.389322		1.76802	0.0414664
1.76843	-0.587809		1.76843	-0.322981		1.76843	-0.382411		1.76843	-0.375813		1.76833	0.244016
1.76874	-0.498766		1.76874	-0.38617		1.76874	-0.363616		1.76874	-0.362303		1.76864	0.341173
1.76905	-0.430771		1.76905	-0.459043		1.76905	-0.386835		1.76905	-0.372863		1.76895	0.197907
1.76935	-0.446535		1.76935	-0.513527		1.76935	-0.408233		1.76935	-0.395462		1.76926	0.0546403
1.76966	-0.502821		1.76966	-0.491724		1.76966	-0.417931		1.76966	-0.418061		1.76957	-0.0425174
1.76997	-0.525139		1.76997	-0.468353		1.76997	-0.421009		1.76997	-0.44066		1.76988	-0.139675
1.77028	-0.483756		1.77028	-0.438481		1.77028	-0.381543		1.77028	-0.4759		1.77019	-0.167052
1.77059	-0.449527		1.77059	-0.408609		1.77059	-0.349361		1.77059	-0.517461		1.77049	-0.194429
1.7709	-0.441361		1.7709	-0.378737		1.7709	-0.363976		1.7709	-0.559023		1.7708	-0.116415
1.77121	-0.433195		1.77121	-0.356389		1.77121	-0.37859		1.77121	-0.600585		1.77111	-0.0384005
1.77152	-0.425029		1.77152	-0.365248		1.77152	-0.393205		1.77152	-0.596679		1.77142	0.0330268
1.77183	-0.434253		1.77183	-0.365746		1.77183	-0.405171		1.77183	-0.570037		1.77173	0.104454
1.77214	-0.495036		1.77214	-0.331571		1.77214	-0.40012		1.77214	-0.543395		1.77204	0.123186
1.77245	-0.564836		1.77245	-0.312551		1.77245	-0.39656		1.77245	-0.516752		1.77235	0.141918
1.77276	-0.581596		1.77276	-0.356376		1.77276	-0.406545		1.77276	-0.48543		1.77266	0.132106
1.77307	-0.558603		1.77307	-0.4002		1.77307	-0.443317		1.77307	-0.451767		1.77297	0.122294
1.77337	-0.527318		1.77337	-0.444025		1.77337	-0.484224		1.77337	-0.418103		1.77328	0.00709069
1.77368	-0.538905		1.77368	-0.480676		1.77368	-0.495384		1.77368	-0.38444		1.77359	-0.108113
1.77399	-0.581881		1.77399	-0.487585		1.77399	-0.4834		1.77399	-0.403604		1.7739	-0.226609
1.7743	-0.607843		1.7743	-0.494494		1.7743	-0.496608		1.7743	-0.449178		1.77421	-0.345106
1.77461	-0.621351		1.77461	-0.501403		1.77461	-0.499738		1.77461	-0.491408		1.77451	-0.290146
1.77492	-0.634859		1.77492	-0.495139		1.77492	-0.442794		1.77492	-0.531967		1.77482	-0.129795
1.77523	-0.648367		1.77523	-0.434268		1.77523	-0.335844		1.77523	-0.571773		1.77513	0.013266
1.77554	-0.674818		1.77554	-0.385108		1.77554	-0.292074		1.77554	-0.557705		1.77544	-0.0544564
1.77585	-0.710744		1.77585	-0.384486		1.77585	-0.326201		1.77585	-0.49349		1.77575	-0.22757
1.77616	-0.714311		1.77616	-0.391968		1.77616	-0.351546		1.77616	-0.417575		1.77606	-0.189901
1.77647	-0.694191		1.77647	-0.433036		1.77647	-0.320531		1.77647	-0.413886		1.77637	-0.0512314
1.77678	-0.655263		1.77678	-0.455699		1.77678	-0.294155		1.77678	-0.446296		1.77668	-0.0179535
1.77709	-0.602567		1.77709	-0.40209		1.77709	-0.297554		1.77709	-0.446604		1.77699	-0.215219
1.77739	-0.549871		1.77739	-0.361032		1.77739	-0.296976		1.77739	-0.43087		1.7773	-0.412485
1.7777	-0.497176		1.7777	-0.371975		1.7777	-0.270876		1.7777	-0.435366		1.77761	-0.433001
1.77801	-0.473201		1.77801	-0.387939		1.77801	-0.255589		1.77801	-0.449972		1.77792	-0.242734
1.77832	-0.470245		1.77832	-0.424704		1.77832	-0.30967		1.77832	-0.432476		1.77822	-0.164445
1.77863	-0.46729		1.77863	-0.453738		1.77863	-0.359772		1.77863	-0.398938		1.77853	-0.0861561
1.77894	-0.464334		1.77894	-0.450746		1.77894	-0.384354		1.77894	-0.412886		1.77884	0.022872
1.77925	-0.457965		1.77925	-0.442732		1.77925	-0.409268		1.77925	-0.450561		1.77915	0.237291
1.77956	-0.449099		1.77956	-0.413919		1.77956	-0.436308		1.77956	-0.456133		1.77946	0.271667
1.77987	-0.440232		1.77987	-0.392847		1.77987	-0.456717		1.77987	-0.445664		1.77977	0.0952599
1.78018	-0.431366		1.78018	-0.403841		1.78018	-0.434593		1.78018	-0.451811		1.78008	-0.167327
1.78049	-0.429377		1.78049	-0.414836		1.78049	-0.418936		1.78049	-0.466261		1.78039	-0.324522
1.7808	-0.43242		1.7808	-0.42583		1.7808	-0.444747		1.7808	-0.48071		1.7807	-0.30826
1.7811	-0.405525		1.7811	-0.42929		1.7811	-0.463593		1.7811	-0.49516		1.78101	-0.291999
1.78141	-0.356726		1.78141	-0.401553		1.78141	-0.429822		1.78141	-0.489543		1.78132	-0.175835
1.78172	-0.35506		1.78172	-0.373816		1.78172	-0.349077		1.78172	-0.473903		1.78163	-0.059671
1.78203	-0.426718		1.78203	-0.346079		1.78203	-0.302343		1.78203	-0.490369		1.78194	0.00379717
1.78234	-0.526789		1.78234	-0.317295		1.78234	-0.304405		1.78234	-0.522872		1.78224	0.0672653
1.78265	-0.58802		1.78265	-0.284178		1.78265	-0.288133		1.78265	-0.547516		1.78255	-0.0800494
1.78296	-0.59737		1.78296	-0.256085		1.78296	-0.250398		1.78296	-0.568234		1.78286	-0.227364
1.78327	-0.589554		1.78327	-0.248789		1.78327	-0.246607		1.78327	-0.588952		1.78317	-0.128765
1.78358	-0.55989		1.78358	-0.24343		1.78358	-0.291611		1.78358	-0.60967		1.78348	-0.0301669
1.78389	-0.514244		1.78389	-0.246086		1.78389	-0.31828		1.78389	-0.608314		1.78379	0.0497687
1.7842	-0.483771		1.7842	-0.257115		1.7842	-0.320926		1.7842	-0.595933		1.7841	0.129704
1.78451	-0.464396		1.78451	-0.302806		1.78451	-0.337122		1.78451	-0.583552		1.78441	0.156944
1.78482	-0.44502		1.78482	-0.345461		1.78482	-0.374687		1.78482	-0.571172		1.78472	0.184184
1.78512	-0.425645		1.78512	-0.375552		1.78512	-0.377706		1.78512	-0.561132		1.78503	0.176293
1.78543	-0.420837		1.78543	-0.390568		1.78543	-0.330607		1.78543	-0.552262		1.78534	0.168403
1.78574	-0.426683		1.78574	-0.343196		1.78574	-0.297322		1.78574	-0.543392		1.78565	0.107816
1.78605	-0.432528		1.78605	-0.306399		1.78605	-0.311415		1.78605	-0.534522		1.78596	0.04723
1.78636	-0.438373		1.78636	-0.313358		1.78636	-0.294153		1.78636	-0.516954		1.78626	0.00969803
1.78667	-0.433698		1.78667	-0.320318		1.78667	-0.226027		1.78667	-0.495045		1.78657	-0.0278339
1.78698	-0.421328		1.78698	-0.327277		1.78698	-0.172244		1.78698	-0.473136		1.78688	-0.118062
1.78729	-0.428383		1.78729	-0.338739		1.78729	-0.207161		1.78729	-0.451227		1.78719	-0.208289
1.7876	-0.449641		1.7876	-0.36883		1.7876	-0.257498		1.7876	-0.412425		1.7875	-0.265582
1.78791	-0.470899		1.78791	-0.39892		1.78791	-0.255938		1.78791	-0.36519		1.78781	-0.322875
1.78822	-0.492156		1.78822	-0.429011		1.78822	-0.256782		1.78822	-0.392886		1.78812	-0.204516
1.78853	-0.493989		1.78853	-0.438704		1.78853	-0.312556		1.78853	-0.457987		1.78843	-0.0861561
1.78884	-0.48162		1.78884	-0.364015		1.78884	-0.389327		1.78884	-0.496995		1.78874	0.14528
1.78914	-0.474309		1.78914	-0.284299		1.78914	-0.434026		1.78914	-0.522979		1.78905	0.376715
1.78945	-0.470697		1.78945	-0.193844		1.78945	-0.436734		1.78945	-0.516848		1.78936	0.480803
1.78976	-0.467085		1.78976	-0.160687		1.78976	-0.439192		1.78976	-0.494688		1.78967	0.374108
1.79007	-0.463472		1.79007	-0.202564		1.79007	-0.440057		1.79007	-0.512882		1.78997	0.207513
1.79038	-0.468359		1.79038	-0.275972		1.79038	-0.438762		1.79038	-0.551215		1.79028	0.0409175
1.79069	-0.479459		1.79069	-0.297739		1.79069	-0.423647		1.79069	-0.557432		1.79059	0.0368006
1.791	-0.495415		1.791	-0.283523		1.791	-0.408782		1.791	-0.547622		1.7909	0.0326837
1.79131	-0.476067		1.79131	-0.309244		1.79131	-0.395512		1.79131	-0.522422		1.79121	2.33651e-05
1.79162	-0.436616		1.79162	-0.408255		1.79162	-0.383986		1.79162	-0.489542		1.79152	-0.032637
1.79193	-0.442085		1.79193	-0.513668		1.79193	-0.387608		1.79193	-0.48878		1.79183	-0.0652974
1.79224	-0.471096		1.79224	-0.563039		1.79224	-0.413003		1.79224	-0.504045		1.79214	-0.0979577
1.79255	-0.496557		1.79255	-0.552634		1.79255	-0.410495		1.79255	-0.487023		1.79245	-0.154496
1.79285	-0.479519		1.79285	-0.53657		1.79285	-0.385362		1.79285	-0.453893		1.79276	-0.211034
1.79316	-0.431421		1.79316	-0.497116		1.79316	-0.382686		1.79316	-0.420763		1.79307	-0.162181
1.79347	-0.385751		1.79347	-0.4637		1.79347	-0.407764		1.79347	-0.387633		1.79338	-0.113327
1.79378	-0.341856		1.79378	-0.455244		1.79378	-0.439214		1.79378	-0.398667		1.79369	-0.0743544
1.79409	-0.31863		1.79409	-0.451819		1.79409	-0.419561		1.79409	-0.431734		1.79399	-0.0353816
1.7944	-0.349367		1.7944	-0.469184		1.7944	-0.403366		1.7944	-0.432682		1.7943	-0.0491045
1.79471	-0.406071		1.79471	-0.471668		1.79471	-0.410935		1.79471	-0.417605		1.79461	-0.0628272
1.79502	-0.461		1.79502	-0.412646		1.79502	-0.399365		1.79502	-0.405791		1.79492	0.00221908
1.79533	-0.484354		1.79533	-0.362009		1.79533	-0.338668		1.79533	-0.395605		1.79523	0.0672653
1.79564	-0.484639		1.79564	-0.346023		1.79564	-0.29804		1.79564	-0.385418		1.79554	0.0269202
1.79595	-0.484923		1.79595	-0.331556		1.79595	-0.315495		1.79595	-0.375231		1.79585	-0.013425
1.79626	-0.485208		1.79626	-0.323369		1.79626	-0.374132		1.79626	-0.371067		1.79616	-0.00766146
1.79657	-0.462013		1.79657	-0.330277		1.79657	-0.403353		1.79657	-0.369908		1.79647	-0.00189781
1.79687	-0.421665		1.79687	-0.399553		1.79687	-0.415578		1.79687	-0.368748		1.79678	0.0565615
1.79718	-0.400748		1.79718	-0.453209		1.79718	-0.47857		1.79718	-0.367588		1.79709	0.115021
1.79749	-0.394027		1.79749	-0.442332		1.79749	-0.531986		1.79749	-0.380315		1.7974	0.00304246
1.7978	-0.399451		1.7978	-0.436488		1.7978	-0.523733		1.7978	-0.399968		1.79771	-0.108936
1.79811	-0.413747		1.79811	-0.451433		1.79811	-0.447394		1.79811	-0.41962		1.79801	-0.115523
1.79842	-0.445047		1.79842	-0.450634		1.79842	-0.378539		1.79842	-0.439273		1.79832	-0.12211
1.79873	-0.488767		1.79873	-0.384804		1.79873	-0.35751		1.79873	-0.440855		1.79863	-0.105643
1.79904	-0.5034		1.79904	-0.329041		1.79904	-0.341554		1.79904	-0.433427		1.79894	-0.0891751
1.79935	-0.457921		1.79935	-0.314853		1.79935	-0.358012		1.79935	-0.458124		1.79925	-0.0727077
1.79966	-0.384055		1.79966	-0.306956		1.79966	-0.378463		1.79966	-0.498839		1.79956	-0.0562403
1.79997	-0.349057		1.79997	-0.325044		1.79997	-0.424421		1.79997	-0.486011		1.79987	-0.0527066
1.80028	-0.382529		1.80028	-0.343132		1.80028	-0.467112		1.80028	-0.446486		1.80018	-0.049173
1.80059	-0.445273		1.80059	-0.36122		1.80059	-0.488948		1.80059	-0.406962		1.80049	-0.0456394
1.80089	-0.478056		1.80089	-0.372649		1.80089	-0.502797		1.80089	-0.367438		1.8008	-0.0421058
1.8012	-0.488958		1.8012	-0.356578		1.8012	-0.465636		1.8012	-0.388153		1.80111	-0.0429634
1.80151	-0.485082		1.80151	-0.345542		1.80151	-0.43613		1.80151	-0.438898		1.80142	-0.0438211
1.80182	-0.470414		1.80182	-0.355292		1.80182	-0.455507		1.80182	-0.489644		1.80172	0.0607127
1.80213	-0.475182		1.80213	-0.354028		1.80213	-0.478879		1.80213	-0.540389		1.80203	0.165246
1.80244	-0.494141		1.80244	-0.307295		1.80244	-0.527755		1.80244	-0.524366		1.80234	0.149019
1.80275	-0.513505		1.80275	-0.277346		1.80275	-0.566707		1.80275	-0.475062		1.80265	0.132792
1.80306	-0.533164		1.80306	-0.316682		1.80306	-0.542298		1.80306	-0.457889		1.80296	0.0111732
1.80337	-0.52043		1.80337	-0.350131		1.80337	-0.509899		1.80337	-0.456729		1.80327	-0.110445
1.80368	-0.484044		1.80368	-0.359276		1.80368	-0.426492		1.80368	-0.445528		1.80358	-0.023477
1.80399	-0.478358		1.80399	-0.368421		1.80399	-0.346665		1.80399	-0.429324		1.80389	0.0634916
1.8043	-0.495084		1.8043	-0.377565		1.8043	-0.289685		1.8043	-0.413119		1.8042	0.15046
1.80461	-0.533677		1.80461	-0.374015		1.80461	-0.246024		1.80461	-0.396914		1.80451	0.237429
1.80491	-0.549358		1.80491	-0.31807		1.80491	-0.287372		1.80491	-0.403302		1.80482	0.22422
1.80522	-0.532206		1.80522	-0.272198		1.80522	-0.330426		1.80522	-0.420949		1.80513	0.211012
1.80553	-0.511802		1.80553	-0.277968		1.80553	-0.384373		1.80553	-0.438595		1.80544	0.0924125
1.80584	-0.521365		1.80584	-0.319639		1.80584	-0.438319		1.80584	-0.456242		1.80574	-0.0261873
1.80615	-0.552803		1.80615	-0.321139		1.80615	-0.492265		1.80615	-0.471211		1.80605	0.0352567
1.80646	-0.553463		1.80646	-0.252729		1.80646	-0.531388		1.80646	-0.484845		1.80636	0.0967008
1.80677	-0.531658		1.80677	-0.191797		1.80677	-0.475944		1.80677	-0.466346		1.80667	0.0527534
1.80708	-0.490413		1.80708	-0.180303		1.80708	-0.428495		1.80708	-0.431836		1.80698	0.00880599
1.80739	-0.434981		1.80739	-0.201282		1.80739	-0.432048		1.80739	-0.447872		1.80729	-0.0406306
1.8077	-0.402633		1.8077	-0.232968		1.8077	-0.429755		1.8077	-0.489089		1.8076	-0.0900671
1.80801	-0.387133		1.80801	-0.308816		1.80801	-0.390174		1.80801	-0.498171		1.80791	-0.139504
1.80832	-0.391074		1.80832	-0.365571		1.80832	-0.35859		1.80832	-0.491244		1.80822	-0.18894
1.80862	-0.409201		1.80862	-0.343566		1.80862	-0.378006		1.80862	-0.483647		1.80853	-0.0605286
1.80893	-0.429619		1.80893	-0.321561		1.80893	-0.397255		1.80893	-0.475717		1.80884	0.0678829
1.80924	-0.451709		1.80924	-0.299556		1.80924	-0.415442		1.80924	-0.438998		1.80915	0.0909029
1.80955	-0.473798		1.80955	-0.28574		1.80955	-0.433629		1.80955	-0.387939		1.80946	0.113923
1.80986	-0.495888		1.80986	-0.305694		1.80986	-0.451816		1.80986	-0.362929		1.80976	0.151935
1.81017	-0.482739		1.81017	-0.334677		1.81017	-0.471503		1.81017	-0.404456		1.81007	0.189948
1.81048	-0.44388		1.81048	-0.400894		1.81048	-0.500752		1.81048	-0.486721		1.81038	0.195025
1.81079	-0.415552		1.81079	-0.457975		1.81079	-0.522		1.81079	-0.500998		1.81069	0.0947111
1.8111	-0.433792		1.8111	-0.460591		1.8111	-0.492252		1.8111	-0.427712		1.811	-0.0407335
1.81141	-0.466225		1.81141	-0.387637		1.81141	-0.45817		1.81141	-0.361557		1.81131	0.0346049
1.81172	-0.488314		1.81172	-0.298788		1.81172	-0.396465		1.81172	-0.344216		1.81162	0.149465
1.81203	-0.469897		1.81203	-0.272608		1.81203	-0.342762		1.81203	-0.343213		1.81193	0.158934
1.81234	-0.42193		1.81234	-0.333445		1.81234	-0.340054		1.81234	-0.344554		1.81224	0.090457
1.81264	-0.378824		1.81264	-0.389871		1.81264	-0.34215		1.81264	-0.379202		1.81255	0.0219799
1.81295	-0.378152		1.81295	-0.428115		1.81295	-0.374856		1.81295	-0.443915		1.81286	0.122568
1.81326	-0.403416		1.81326	-0.448373		1.81326	-0.407561		1.81326	-0.462061		1.81317	0.223157
1.81357	-0.426907		1.81357	-0.394495		1.81357	-0.440267		1.81357	-0.412019		1.81347	0.282028
1.81388	-0.435561		1.81388	-0.350701		1.81388	-0.47464		1.81388	-0.373449		1.81378	0.340899
1.81419	-0.433394		1.81419	-0.348466		1.81419	-0.519637		1.81419	-0.404452		1.81409	0.360248
1.8145	-0.463635		1.8145	-0.343394		1.8145	-0.564634		1.8145	-0.462125		1.8144	0.274206
1.81481	-0.517513		1.81481	-0.326634		1.81481	-0.596288		1.81481	-0.426298		1.81471	0.0602666
1.81512	-0.555186		1.81512	-0.309874		1.81512	-0.54183		1.81512	-0.343927		1.81502	-0.0482811
1.81543	-0.581041		1.81543	-0.293114		1.81543	-0.488209		1.81543	-0.293699		1.81533	0.0912803
1.81574	-0.609327		1.81574	-0.288488		1.81574	-0.488247		1.81574	-0.259472		1.81564	0.336233
1.81605	-0.600493		1.81605	-0.333859		1.81605	-0.505281		1.81605	-0.286185		1.81595	0.497751
1.81636	-0.542331		1.81636	-0.369144		1.81636	-0.512807		1.81636	-0.34323		1.81626	0.448486
1.81666	-0.468881		1.81666	-0.362874		1.81666	-0.459782		1.81666	-0.400276		1.81657	0.293829
1.81697	-0.451342		1.81697	-0.358705		1.81697	-0.414767		1.81697	-0.457321		1.81688	0.349956
1.81728	-0.47457		1.81728	-0.363194		1.81728	-0.420739		1.81728	-0.444048		1.81719	0.553191
1.81759	-0.46498		1.81759	-0.367682		1.81759	-0.417717		1.81759	-0.395779		1.81749	0.651035
1.8179	-0.431463		1.8179	-0.37217		1.8179	-0.357433		1.8179	-0.379656		1.8178	0.507357
1.81821	-0.397945		1.81821	-0.38194		1.81821	-0.31584		1.81821	-0.379531		1.81811	0.258287
1.81852	-0.364427		1.81852	-0.413459		1.81852	-0.393216		1.81852	-0.397488		1.81842	0.140957
1.81883	-0.336367		1.81883	-0.434889		1.81883	-0.457073		1.81883	-0.424444		1.81873	0.23441
1.81914	-0.312285		1.81914	-0.414767		1.81914	-0.434892		1.81914	-0.419251		1.81904	0.426667
1.81945	-0.307652		1.81945	-0.394645		1.81945	-0.416716		1.81945	-0.398063		1.81935	0.408141
1.81976	-0.317197		1.81976	-0.374523		1.81976	-0.424033		1.81976	-0.369068		1.81966	0.235748
1.82007	-0.361995		1.82007	-0.354401		1.82007	-0.437861		1.82007	-0.336188		1.81997	0.0633543
1.82037	-0.432489		1.82037	-0.334279		1.82037	-0.493113		1.82037	-0.378323		1.82028	0.1237
1.82068	-0.483534		1.82068	-0.317836		1.82068	-0.544358		1.82068	-0.45778		1.82059	0.184047
1.82099	-0.520401		1.82099	-0.316542		1.82099	-0.570112		1.82099	-0.501067		1.8209	0.248784
1.8213	-0.52556		1.8213	-0.32534		1.8213	-0.579669		1.8213	-0.526362		1.82121	0.313522
1.82161	-0.507608		1.82161	-0.375687		1.82161	-0.4862		1.82161	-0.551656		1.82151	0.202607
1.82192	-0.509107		1.82192	-0.42267		1.82192	-0.406089		1.82192	-0.576951		1.82182	0.091692
1.82223	-0.524782		1.82223	-0.455803		1.82223	-0.410948		1.82223	-0.568168		1.82213	0.0279837
1.82254	-0.5206		1.82254	-0.472113		1.82254	-0.410546		1.82254	-0.542435		1.82244	-0.0357246
1.82285	-0.501948		1.82285	-0.419177		1.82285	-0.376688		1.82285	-0.516702		1.82275	0.0762194
1.82316	-0.483295		1.82316	-0.373667		1.82316	-0.350847		1.82316	-0.490968		1.82306	0.188164
1.82347	-0.464643		1.82347	-0.358723		1.82347	-0.375986		1.82347	-0.461216		1.82337	0.192521
1.82378	-0.433073		1.82378	-0.343779		1.82378	-0.39152		1.82378	-0.429465		1.82368	0.196878
1.82409	-0.392089		1.82409	-0.328834		1.82409	-0.345986		1.82409	-0.397714		1.82399	0.306626
1.82439	-0.407033		1.82439	-0.315783		1.82439	-0.30847		1.82439	-0.365963		1.8243	0.416374
1.8247	-0.462728		1.8247	-0.310521		1.8247	-0.321933		1.8247	-0.376497		1.82461	0.380112
1.82501	-0.503428		1.82501	-0.305259		1.82501	-0.336606		1.82501	-0.40806		1.82492	0.343849
1.82532	-0.494295		1.82532	-0.299998		1.82532	-0.35898		1.82532	-0.439624		1.82523	0.307587
1.82563	-0.459246		1.82563	-0.299995		1.82563	-0.385364		1.82563	-0.471187		1.82553	0.271324
1.82594	-0.425969		1.82594	-0.32163		1.82594	-0.437236		1.82594	-0.469925		1.82584	0.156018
1.82625	-0.394111		1.82625	-0.343265		1.82625	-0.474987		1.82625	-0.452341		1.82615	0.0407116
1.82656	-0.363286		1.82656	-0.3649		1.82656	-0.423		1.82656	-0.434757		1.82646	-0.0745946
1.82687	-0.353537		1.82687	-0.37307		1.82687	-0.388895		1.82687	-0.417173		1.82677	-0.189901
1.82718	-0.398052		1.82718	-0.325849		1.82718	-0.468422		1.82718	-0.420608		1.82708	-0.0373371
1.82749	-0.490366		1.82749	-0.288729		1.82749	-0.529373		1.82749	-0.434494		1.82739	0.115227
1.8278	-0.557941		1.8278	-0.29315		1.8278	-0.458924		1.8278	-0.398133		1.8277	0.228269
1.82811	-0.550155		1.82811	-0.301345		1.82811	-0.311542		1.82811	-0.336793		1.82801	0.235919
1.82841	-0.508121		1.82841	-0.325065		1.82841	-0.228508		1.82841	-0.298902		1.82832	0.198559
1.82872	-0.499768		1.82872	-0.338683		1.82872	-0.231348		1.82872	-0.326265		1.82863	0.26659
1.82903	-0.515947		1.82903	-0.310761		1.82903	-0.240029		1.82903	-0.400369		1.82894	0.374142
1.82934	-0.551582		1.82934	-0.293572		1.82934	-0.253558		1.82934	-0.452305		1.82924	0.376304
1.82965	-0.601388		1.82965	-0.320519		1.82965	-0.297883		1.82965	-0.420337		1.82955	0.279558
1.82996	-0.609442		1.82996	-0.337364		1.82996	-0.333972		1.82996	-0.354609		1.82986	0.0774202
1.83027	-0.587089		1.83027	-0.302566		1.83027	-0.317763		1.83027	-0.340471		1.83017	-0.0215214
1.83058	-0.545279		1.83058	-0.231597		1.83058	-0.314933		1.83058	-0.351974		1.83048	0.0903198
1.83089	-0.4893		1.83089	-0.199536		1.83089	-0.40508		1.83089	-0.375538		1.83079	0.235096
1.8312	-0.466561		1.8312	-0.24344		1.8312	-0.530392		1.8312	-0.405095		1.8311	0.27448
1.83151	-0.468028		1.83151	-0.315035		1.83151	-0.541977		1.83151	-0.402491		1.83141	0.333626
1.83182	-0.469495		1.83182	-0.360632		1.83182	-0.464098		1.83182	-0.383904		1.83172	0.392771
1.83213	-0.470962		1.83213	-0.299358		1.83213	-0.36558		1.83213	-0.361213		1.83203	0.563895
1.83243	-0.495131		1.83243	-0.248189		1.83243	-0.317652		1.83243	-0.336483		1.83234	0.735019
1.83274	-0.535829		1.83274	-0.238557		1.83274	-0.267336		1.83274	-0.363347		1.83265	0.589968
1.83305	-0.59842		1.83305	-0.23586		1.83305	-0.230905		1.83305	-0.415848		1.83296	0.444918
1.83336	-0.638029		1.83336	-0.261664		1.83336	-0.282605		1.83336	-0.455617		1.83326	0.441487
1.83367	-0.59964		1.83367	-0.282414		1.83367	-0.325854		1.83367	-0.456897		1.83357	0.438057
1.83398	-0.525095		1.83398	-0.282397		1.83398	-0.315484		1.83398	-0.438846		1.83388	0.540017
1.83429	-0.480553		1.83429	-0.283749		1.83429	-0.313145		1.83429	-0.451296		1.83419	0.641978
1.8346	-0.45785		1.8346	-0.290726		1.8346	-0.369805		1.8346	-0.503262		1.8345	0.588047
1.83491	-0.435553		1.83491	-0.29707		1.83491	-0.461278		1.83491	-0.513312		1.83481	0.534117
1.83522	-0.41355		1.83522	-0.300819		1.83522	-0.436904		1.83522	-0.453844		1.83512	0.480186
1.83553	-0.41101		1.83553	-0.301619		1.83553	-0.331607		1.83553	-0.373071		1.83543	0.426255
1.83584	-0.422635		1.83584	-0.280196		1.83584	-0.265183		1.83584	-0.332506		1.83574	0.506259
1.83614	-0.405878		1.83614	-0.213449		1.83614	-0.288885		1.83614	-0.311913		1.83605	0.586263
1.83645	-0.368463		1.83645	-0.14798		1.83645	-0.337466		1.83645	-0.344932		1.83636	0.42255
1.83676	-0.339158		1.83676	-0.159838		1.83676	-0.336424		1.83676	-0.404579		1.83667	0.153445
1.83707	-0.35468		1.83707	-0.205008		1.83707	-0.343875		1.83707	-0.470761		1.83698	0.0259596
1.83738	-0.395287		1.83738	-0.246175		1.83738	-0.350783		1.83738	-0.540187		1.83728	0.109257
1.83769	-0.394607		1.83769	-0.270903		1.83769	-0.354239		1.83769	-0.555999		1.83759	0.139859
1.838	-0.348569		1.838	-0.296049		1.838	-0.36004		1.838	-0.545186		1.8379	0.0650697
1.83831	-0.329065		1.83831	-0.322912		1.83831	-0.388743		1.83831	-0.500863		1.83821	0.0934759
1.83862	-0.387295		1.83862	-0.33292		1.83862	-0.461454		1.83862	-0.439899		1.83852	0.332665
1.83893	-0.481478		1.83893	-0.273714		1.83893	-0.471351		1.83893	-0.432552		1.83883	0.565267
1.83924	-0.529837		1.83924	-0.222409		1.83924	-0.365862		1.83924	-0.451828		1.83914	0.587087
1.83955	-0.505926		1.83955	-0.203548		1.83955	-0.296066		1.83955	-0.477702		1.83945	0.370712
1.83986	-0.42206		1.83986	-0.201544		1.83986	-0.313544		1.83986	-0.506852		1.83976	0.154337
1.84016	-0.334645		1.84016	-0.268752		1.84016	-0.345885		1.84016	-0.50383		1.84007	0.170701
1.84047	-0.320194		1.84047	-0.340333		1.84047	-0.378226		1.84047	-0.484836		1.84038	0.187066
1.84078	-0.367988		1.84078	-0.429865		1.84078	-0.410567		1.84078	-0.426967		1.84069	0.179278
1.84109	-0.396285		1.84109	-0.495794		1.84109	-0.440227		1.84109	-0.349799		1.84099	0.17149
1.8414	-0.380628		1.8414	-0.464829		1.8414	-0.439499		1.8414	-0.350381		1.8413	0.163703
1.84171	-0.371088		1.84171	-0.43692		1.84171	-0.353846		1.84171	-0.453906		1.84161	0.155915
1.84202	-0.415232		1.84202	-0.421555		1.84202	-0.281597		1.84202	-0.530976		1.84192	0.205763
1.84233	-0.482424		1.84233	-0.401132		1.84233	-0.296157		1.84233	-0.51471		1.84223	0.255611
1.84264	-0.506847		1.84264	-0.359946		1.84264	-0.32266		1.84264	-0.438352		1.84254	0.30546
1.84295	-0.471722		1.84295	-0.322805		1.84295	-0.349498		1.84295	-0.412368		1.84285	0.355308
1.84326	-0.452816		1.84326	-0.302263		1.84326	-0.378458		1.84326	-0.445805		1.84316	0.332699
1.84357	-0.484436		1.84357	-0.29184		1.84357	-0.404989		1.84357	-0.492884		1.84347	0.310091
1.84388	-0.512737		1.84388	-0.322939		1.84388	-0.408082		1.84388	-0.511808		1.84378	0.327004
1.84418	-0.48186		1.84418	-0.338542		1.84418	-0.360392		1.84418	-0.516761		1.84409	0.449309
1.84449	-0.41824		1.84449	-0.290565		1.84449	-0.327173		1.84449	-0.517523		1.8444	0.630622
1.8448	-0.393151		1.8448	-0.242588		1.8448	-0.381156		1.8448	-0.516207		1.84471	0.706544
1.84511	-0.396085		1.84511	-0.194611		1.84511	-0.43619		1.84511	-0.514891		1.84501	0.604618
1.84542	-0.418488		1.84542	-0.169144		1.84542	-0.402116		1.84542	-0.513574		1.84532	0.3973
1.84573	-0.455049		1.84573	-0.236015		1.84573	-0.349554		1.84573	-0.477399		1.84563	0.338189
1.84604	-0.471531		1.84604	-0.292765		1.84604	-0.346599		1.84604	-0.423927		1.84594	0.48986
1.84635	-0.473414		1.84635	-0.307996		1.84635	-0.335153		1.84635	-0.370454		1.84625	0.687641
1.84666	-0.455827		1.84666	-0.316899		1.84666	-0.316161		1.84666	-0.316982		1.84656	0.674638
1.84697	-0.424082		1.84697	-0.299854		1.84697	-0.249405		1.84697	-0.305409		1.84687	0.589728
1.84728	-0.409375		1.84728	-0.282808		1.84728	-0.194599		1.84728	-0.314624		1.84718	0.504818
1.84759	-0.407054		1.84759	-0.265762		1.84759	-0.215417		1.84759	-0.333895		1.84749	0.582387
1.84789	-0.404733		1.84789	-0.257934		1.84789	-0.232209		1.84789	-0.390335		1.8478	0.659955
1.8482	-0.402413		1.8482	-0.287907		1.8482	-0.223529		1.8482	-0.472125		1.84811	0.830839
1.84851	-0.395135		1.84851	-0.307755		1.84851	-0.216861		1.84851	-0.49421		1.84842	1.00172
1.84882	-0.384255		1.84882	-0.286087		1.84882	-0.22293		1.84882	-0.447494		1.84873	1.05185
1.84913	-0.373374		1.84913	-0.274965		1.84913	-0.228495		1.84913	-0.382487		1.84903	0.891185
1.84944	-0.362493		1.84944	-0.30709		1.84944	-0.230877		1.84944	-0.372981		1.84934	0.612783
1.84975	-0.388124		1.84975	-0.322338		1.84975	-0.236278		1.84975	-0.391003		1.84965	0.439772
1.85006	-0.440294		1.85006	-0.268393		1.85006	-0.252729		1.85006	-0.355389		1.84996	0.510479
1.85037	-0.472991		1.85037	-0.232012		1.85037	-0.218405		1.85037	-0.293172		1.85027	0.581186
1.85068	-0.491535		1.85068	-0.267634		1.85068	-0.198567		1.85068	-0.282581		1.85058	0.719958
1.85099	-0.487561		1.85099	-0.303255		1.85099	-0.271185		1.85099	-0.297595		1.85089	0.85873
1.8513	-0.467223		1.8513	-0.338876		1.8513	-0.378134		1.8513	-0.312609		1.8512	0.892111
1.85161	-0.466359		1.85161	-0.36458		1.85161	-0.389776		1.85161	-0.327622		1.85151	0.925492
1.85191	-0.479648		1.85191	-0.349636		1.85191	-0.335618		1.85191	-0.311793		1.85182	0.895748
1.85222	-0.466159		1.85222	-0.334691		1.85222	-0.285238		1.85222	-0.280668		1.85213	0.866004
1.85253	-0.433211		1.85253	-0.319747		1.85253	-0.258735		1.85253	-0.281729		1.85244	0.796737
1.85284	-0.400262		1.85284	-0.301544		1.85284	-0.228203		1.85284	-0.298748		1.85274	0.62208
1.85315	-0.367314		1.85315	-0.269991		1.85315	-0.172202		1.85315	-0.325826		1.85305	0.404607
1.85346	-0.364187		1.85346	-0.238438		1.85346	-0.125519		1.85346	-0.357891		1.85336	0.292526
1.85377	-0.38273		1.85377	-0.206885		1.85377	-0.137733		1.85377	-0.357769		1.85367	0.358293
1.85408	-0.398839		1.85408	-0.179131		1.85408	-0.149947		1.85408	-0.34169		1.85398	0.529451
1.85439	-0.413178		1.85439	-0.166943		1.85439	-0.162162		1.85439	-0.34359		1.85429	0.630348
1.8547	-0.424272		1.8547	-0.154756		1.8547	-0.180274		1.8547	-0.354403		1.8546	0.520462
1.85501	-0.394054		1.85501	-0.142568		1.85501	-0.235661		1.85501	-0.351806		1.85491	0.423751
1.85532	-0.327013		1.85532	-0.134814		1.85532	-0.277612		1.85532	-0.278183		1.85522	0.43243
1.85563	-0.27326		1.85563	-0.145219		1.85563	-0.23467		1.85563	-0.186731		1.85553	0.480632
1.85593	-0.25851		1.85593	-0.155625		1.85593	-0.196767		1.85593	-0.166637		1.85584	0.528833
1.85624	-0.261815		1.85624	-0.166031		1.85624	-0.190698		1.85624	-0.231432		1.85615	0.47823
1.85655	-0.265121		1.85655	-0.174325		1.85655	-0.18463		1.85655	-0.290296		1.85646	0.427627
1.85686	-0.268427		1.85686	-0.173972		1.85686	-0.178561		1.85686	-0.263796		1.85676	0.518095
1.85717	-0.281066		1.85717	-0.173619		1.85717	-0.182047		1.85717	-0.202895		1.85707	0.608563
1.85748	-0.281006		1.85748	-0.173266		1.85748	-0.245883		1.85748	-0.196316		1.85738	0.751727
1.85779	-0.253406		1.85779	-0.183593		1.85779	-0.296279		1.85779	-0.281039		1.85769	0.89489
1.8581	-0.255037		1.8581	-0.237656		1.8581	-0.261788		1.8581	-0.376209		1.858	0.828369
1.85841	-0.314754		1.85841	-0.291718		1.85841	-0.221247		1.85841	-0.39636		1.85831	0.761847
1.85872	-0.357149		1.85872	-0.34578		1.85872	-0.142507		1.85872	-0.374546		1.85862	0.800717
1.85903	-0.339187		1.85903	-0.384425		1.85903	-0.0688089		1.85903	-0.379939		1.85893	0.839587
1.85934	-0.317421		1.85934	-0.359949		1.85934	-0.0403865		1.85934	-0.384916		1.85924	0.805143
1.85965	-0.351604		1.85965	-0.335473		1.85965	-0.104831		1.85965	-0.381781		1.85955	0.770698
1.85995	-0.416144		1.85995	-0.310997		1.85995	-0.206231		1.85995	-0.380659		1.85986	0.736254
1.86026	-0.434822		1.86026	-0.294812		1.86026	-0.207788		1.86026	-0.380534		1.86017	0.70181
1.86057	-0.381236		1.86057	-0.312564		1.86057	-0.122982		1.86057	-0.406566		1.86048	0.752996
1.86088	-0.324013		1.86088	-0.320176		1.86088	-0.0981815		1.86088	-0.445557		1.86078	0.804182
1.86119	-0.323657		1.86119	-0.286286		1.86119	-0.130676		1.86119	-0.409428		1.86109	0.756564
1.8615	-0.349157		1.8615	-0.259368		1.8615	-0.155606		1.8615	-0.336084		1.8614	0.708946
1.86181	-0.333925		1.86181	-0.260982		1.86181	-0.13279		1.86181	-0.274813		1.86171	0.810632
1.86212	-0.302172		1.86212	-0.267666		1.86212	-0.118392		1.86212	-0.219523		1.86202	1.01771
1.86243	-0.278966		1.86243	-0.295101		1.86243	-0.157109		1.86243	-0.239356		1.86233	1.17868
1.86274	-0.25576		1.86274	-0.312341		1.86274	-0.187755		1.86274	-0.296402		1.86264	1.12886
1.86305	-0.232554		1.86305	-0.287865		1.86305	-0.167474		1.86305	-0.318568		1.86295	0.997811
1.86336	-0.227714		1.86336	-0.26846		1.86336	-0.155266		1.86336	-0.323457		1.86326	0.866758
1.86366	-0.275175		1.86366	-0.269805		1.86366	-0.193983		1.86366	-0.29615		1.86357	0.898184
1.86397	-0.339965		1.86397	-0.262274		1.86397	-0.219245		1.86397	-0.252895		1.86388	0.929609
1.86428	-0.377314		1.86428	-0.218433		1.86428	-0.159633		1.86428	-0.242719		1.86419	1.07466
1.86459	-0.400926		1.86459	-0.184735		1.86459	-0.117031		1.86459	-0.248925		1.86449	1.21971
1.8649	-0.424833		1.8649	-0.192535		1.8649	-0.181713		1.8649	-0.28733		1.8648	1.18911
1.86521	-0.439404		1.86521	-0.196795		1.86521	-0.227554		1.86521	-0.34168		1.86511	1.15851
1.86552	-0.408228		1.86552	-0.186574		1.86552	-0.154576		1.86552	-0.37188		1.86542	1.02141
1.86583	-0.35719		1.86583	-0.186499		1.86583	-0.0901776		1.86583	-0.390122		1.86573	0.884324
1.86614	-0.351237		1.86614	-0.22792		1.86614	-0.0798838		1.86614	-0.376165		1.86604	0.922885
1.86645	-0.381687		1.86645	-0.261626		1.86645	-0.0695901		1.86645	-0.346263		1.86635	0.961446
1.86676	-0.418029		1.86676	-0.263777		1.86676	-0.0592963		1.86676	-0.333467		1.86666	0.984637
1.86707	-0.446251		1.86707	-0.260855		1.86707	-0.0645544		1.86707	-0.329142		1.86697	1.00783
1.86738	-0.468582		1.86738	-0.237186		1.86738	-0.167857		1.86738	-0.357018		1.86728	0.978325
1.86768	-0.471426		1.86768	-0.219695		1.86768	-0.252311		1.86768	-0.400836		1.86759	0.948821
1.86799	-0.460129		1.86799	-0.227461		1.86799	-0.217954		1.86799	-0.423858		1.8679	0.898458
1.8683	-0.446219		1.8683	-0.235227		1.8683	-0.182587		1.8683	-0.436583		1.86821	0.848095
1.86861	-0.430413		1.86861	-0.242994		1.86861	-0.140855		1.86861	-0.417106		1.86851	0.918493
1.86892	-0.408516		1.86892	-0.243043		1.86892	-0.0991227		1.86892	-0.381688		1.86882	1.19967
1.86923	-0.362714		1.86923	-0.21154		1.86923	-0.0573907		1.86923	-0.368388		1.86913	1.48384
1.86954	-0.308861		1.86954	-0.180037		1.86954	-0.03264		1.86954	-0.366037		1.86944	1.66261
1.86985	-0.298404		1.86985	-0.148534		1.86985	-0.114894		1.86985	-0.361674		1.86975	1.66793
1.87016	-0.349517		1.87016	-0.125913		1.87016	-0.178292		1.87016	-0.356314		1.87006	1.67325
1.87047	-0.405296		1.87047	-0.139597		1.87047	-0.122886		1.87047	-0.379134		1.87037	1.57098
1.87078	-0.42359		1.87078	-0.163432		1.87078	-0.083813		1.87078	-0.383695		1.87068	1.46871
1.87109	-0.424947		1.87109	-0.228758		1.87109	-0.14763		1.87109	-0.368291		1.87099	1.36644
1.8714	-0.425086		1.8714	-0.268491		1.8714	-0.197977		1.8714	-0.383101		1.8713	1.26417
1.8717	-0.424342		1.8717	-0.203636		1.8717	-0.163466		1.8717	-0.431965		1.87161	1.32548
1.87201	-0.391114		1.87201	-0.148935		1.87201	-0.134123		1.87201	-0.425381		1.87192	1.38679
1.87232	-0.334325		1.87232	-0.135722		1.87232	-0.13733		1.87232	-0.353374		1.87223	1.44809
1.87263	-0.322607		1.87263	-0.138863		1.87263	-0.127063		1.87263	-0.296972		1.87253	1.5094
1.87294	-0.36307		1.87294	-0.208828		1.87294	-0.0319415		1.87294	-0.303477		1.87284	1.36871
1.87325	-0.389602		1.87325	-0.261869		1.87325	0.0376603		1.87325	-0.333222		1.87315	1.22801
1.87356	-0.356793		1.87356	-0.245764		1.87356	-0.053428		1.87356	-0.332772		1.87346	1.19271
1.87387	-0.313986		1.87387	-0.222784		1.87387	-0.125648		1.87387	-0.317382		1.87377	1.15741
1.87418	-0.323414		1.87418	-0.171714		1.87418	-0.0790768		1.87418	-0.353745		1.87408	1.15833
1.87449	-0.349743		1.87449	-0.120644		1.87449	-0.0413505		1.87449	-0.415712		1.87439	1.15926
1.8748	-0.328842		1.8748	-0.069574		1.8748	-0.0593069		1.8748	-0.423995		1.8747	1.26558
1.87511	-0.290636		1.87511	-0.0337917		1.87511	-0.0732194		1.87511	-0.405722		1.87501	1.3719
1.87541	-0.279873		1.87541	-0.060453		1.87541	-0.0616773		1.87541	-0.393488		1.87532	1.55287
1.87572	-0.295732		1.87572	-0.092193		1.87572	-0.0532528		1.87572	-0.384242		1.87563	1.73384
1.87603	-0.281659		1.87603	-0.144675		1.87603	-0.0644492		1.87603	-0.374995		1.87594	1.92798
1.87634	-0.216983		1.87634	-0.186576		1.87634	-0.0577811		1.87634	-0.365749		1.87624	1.91134
1.87665	-0.136111		1.87665	-0.185265		1.87665	0.0613078		1.87665	-0.387372		1.87655	1.62354
1.87696	-0.104786		1.87696	-0.194112		1.87696	0.162083		1.87696	-0.424263		1.87686	1.33574
1.87727	-0.109384		1.87727	-0.244443		1.87727	0.13144		1.87727	-0.407468		1.87717	1.2192
1.87758	-0.113981		1.87758	-0.286231		1.87758	0.0165154		1.87758	-0.364119		1.87748	1.31344
1.87789	-0.118579		1.87789	-0.29314		1.87789	0.0199787		1.87789	-0.337549		1.87779	1.46696
1.8782	-0.130182		1.8782	-0.288195		1.8782	0.0630522		1.8782	-0.319275		1.8781	1.4097
1.87851	-0.146864		1.87851	-0.234856		1.87851	0.0269782		1.87851	-0.268788		1.87841	1.31951
1.87882	-0.144051		1.87882	-0.19697		1.87882	-0.0416224		1.87882	-0.202371		1.87872	1.33471
1.87913	-0.127106		1.87913	-0.222168		1.87913	0.0134651		1.87913	-0.212211		1.87903	1.5072
1.87943	-0.142654		1.87943	-0.247367		1.87943	0.102299		1.87943	-0.25976		1.87934	1.6797
1.87974	-0.181755		1.87974	-0.272566		1.87974	0.0670402		1.87974	-0.275093		1.87965	1.75339
1.88005	-0.220855		1.88005	-0.296124		1.88005	-0.0516426		1.88005	-0.274497		1.87996	1.82708
1.88036	-0.259955		1.88036	-0.312985		1.88036	-0.0385444		1.88036	-0.252425		1.88026	1.89858
1.88067	-0.297837		1.88067	-0.317989		1.88067	0.0706234		1.88067	-0.219733		1.88057	1.97007
1.88098	-0.334836		1.88098	-0.274601		1.88098	0.127544		1.88098	-0.154825		1.88088	2.04157
1.88129	-0.326341		1.88129	-0.237248		1.88129	0.090759		1.88129	-0.0739897		1.88119	2.11307
1.8816	-0.284876		1.8816	-0.224523		1.8816	0.121068		1.8816	-0.0572531		1.8815	2.22518
1.88191	-0.264128		1.88191	-0.223656		1.88191	0.239577		1.88191	-0.072204		1.88181	2.3373
1.88222	-0.258392		1.88222	-0.271179		1.88222	0.256395		1.88222	-0.0341297		1.88212	2.27376
1.88253	-0.252656		1.88253	-0.321667		1.88253	0.179512		1.88253	0.0623744		1.88243	2.21022
1.88284	-0.24692		1.88284	-0.384252		1.88284	0.169724		1.88284	0.120771		1.88274	2.21366
1.88315	-0.258093		1.88315	-0.4282		1.88315	0.252623		1.88315	0.0880217		1.88305	2.21709
1.88345	-0.281518		1.88345	-0.396108		1.88345	0.262063		1.88345	0.0113402		1.88336	2.16782
1.88376	-0.304943		1.88376	-0.359675		1.88376	0.177807		1.88376	-0.0390936		1.88367	2.11856
1.88407	-0.328369		1.88407	-0.305529		1.88407	0.160649		1.88407	-0.0527943		1.88398	2.14168
1.88438	-0.392824		1.88438	-0.263245		1.88438	0.234694		1.88438	-0.0562108		1.88428	2.1648
1.88469	-0.487006		1.88469	-0.269347		1.88469	0.226001		1.88469	-0.0737238		1.88459	2.18793
1.885	-0.548689		1.885	-0.271027		1.885	0.124124		1.885	-0.0982032		1.8849	2.21105
1.88531	-0.521825		1.88531	-0.25467		1.88531	0.092527		1.88531	-0.111607		1.88521	2.22868
1.88562	-0.460263		1.88562	-0.238314		1.88562	0.158501		1.88562	-0.119536		1.88552	2.24632
1.88593	-0.446678		1.88593	-0.221957		1.88593	0.189864		1.88593	-0.0952444		1.88583	2.43302
1.88624	-0.459721		1.88624	-0.215665		1.88624	0.173878		1.88624	-0.0550305		1.88614	2.61971
1.88655	-0.432584		1.88655	-0.250412		1.88655	0.196365		1.88655	-0.0477105		1.88645	2.67742
1.88686	-0.363788		1.88686	-0.280074		1.88686	0.306201		1.88686	-0.0566435		1.88676	2.62973
1.88717	-0.324285		1.88717	-0.289		1.88717	0.309159		1.88717	-0.0118708		1.88707	2.57546
1.88747	-0.343097		1.88747	-0.288586		1.88747	0.222488		1.88747	0.0594362		1.88738	2.62658
1.88778	-0.344682		1.88778	-0.25009		1.88778	0.239173		1.88778	0.0709943		1.88769	2.7271
1.88809	-0.295937		1.88809	-0.226852		1.88809	0.415281		1.88809	0.0530343		1.88799	2.72222
1.8884	-0.2312		1.8884	-0.265819		1.8884	0.500225		1.8884	0.109594		1.8883	2.76566
1.88871	-0.235536		1.88871	-0.299699		1.88871	0.420261		1.88871	0.235192		1.88861	2.91448
1.88902	-0.289896		1.88902	-0.312845		1.88902	0.397006		1.88902	0.289872		1.88892	3.09741
1.88933	-0.310937		1.88933	-0.320904		1.88933	0.53722		1.88933	0.237206		1.88923	3.10468
1.88964	-0.30785		1.88964	-0.308229		1.88964	0.622521		1.88964	0.182915		1.88954	2.98241
1.88995	-0.33727		1.88995	-0.295925		1.88995	0.614151		1.88995	0.208001		1.88985	2.96553
1.89026	-0.390228		1.89026	-0.285132		1.89026	0.672888		1.89026	0.267606		1.89016	3.10893
1.89057	-0.430184		1.89057	-0.289603		1.89057	0.825208		1.89057	0.264084		1.89047	3.25234
1.89088	-0.460724		1.89088	-0.356273		1.89088	0.899078		1.89088	0.197172		1.89078	3.22668
1.89118	-0.471759		1.89118	-0.404605		1.89118	0.816164		1.89118	0.146904		1.89109	3.09562
1.89149	-0.468673		1.89149	-0.378213		1.89149	0.840855		1.89149	0.146793		1.8914	3.14955
1.8918	-0.447706		1.8918	-0.346732		1.8918	1.03188		1.8918	0.163594		1.89171	3.37914
1.89211	-0.413794		1.89211	-0.294519		1.89211	1.17527		1.89211	0.182408		1.89201	3.55602
1.89242	-0.412392		1.89242	-0.255253		1.89242	1.14836		1.89242	0.202217		1.89232	3.55726
1.89273	-0.434525		1.89273	-0.268735		1.89273	1.14425		1.89273	0.232098		1.89263	3.43773
1.89304	-0.451325		1.89304	-0.282217		1.89304	1.31457		1.89304	0.266952		1.89294	3.4236
1.89335	-0.464264		1.89335	-0.295699		1.89335	1.47725		1.89335	0.301807		1.89325	3.58512
1.89366	-0.457696		1.89366	-0.314164		1.89366	1.40247		1.89366	0.336661		1.89356	3.74663
1.89397	-0.437007		1.89397	-0.352929		1.89397	1.36555		1.89397	0.358673		1.89387	3.76454
1.89428	-0.402501		1.89428	-0.383211		1.89428	1.56469		1.89428	0.374345		1.89418	3.78245
1.89459	-0.357993		1.89459	-0.378941		1.89459	1.72804		1.89459	0.390017		1.89449	3.74766
1.8949	-0.345998		1.8949	-0.3686		1.8949	1.72042		1.8949	0.405689		1.8948	3.71288
1.8952	-0.357535		1.8952	-0.333534		1.8952	1.7422		1.8952	0.426061		1.89511	3.90534
1.89551	-0.362367		1.89551	-0.306951		1.89551	2.01555		1.89551	0.448754		1.89542	4.0978
1.89582	-0.362345		1.89582	-0.314919		1.89582	2.35035		1.89582	0.503008		1.89573	4.23757
1.89613	-0.383457		1.89613	-0.315463		1.89613	2.50202		1.89613	0.605075		1.89603	4.37734
1.89644	-0.458883		1.89644	-0.285776		1.89644	2.60677		1.89644	0.702571		1.89634	4.43147
1.89675	-0.540597		1.89675	-0.256089		1.89675	2.95483		1.89675	0.725489		1.89665	4.48561
1.89706	-0.56741		1.89706	-0.226402		1.89706	3.31259		1.89706	0.7045		1.89696	4.59244
1.89737	-0.518838		1.89737	-0.202787		1.89737	3.48994		1.89737	0.709779		1.89727	4.69927
1.89768	-0.43615		1.89768	-0.203897		1.89768	3.64816		1.89768	0.732982		1.89758	4.97737
1.89799	-0.407545		1.89799	-0.205006		1.89799	4.13482		1.89799	0.757179		1.89789	5.25546
1.8983	-0.418076		1.8983	-0.206116		1.8983	4.75045		1.8983	0.815627		1.8982	5.21738
1.89861	-0.409096		1.89861	-0.214121		1.89861	5.26434		1.89861	0.890977		1.89851	5.1793
1.89892	-0.385999		1.89892	-0.250196		1.89892	5.83777		1.89892	0.928844		1.89882	5.25598
1.89922	-0.38851		1.89922	-0.286271		1.89922	6.80375		1.89922	0.948215		1.89913	5.33265
1.89953	-0.409549		1.89953	-0.322347		1.89953	7.8429		1.89953	1.04549		1.89944	5.40933
1.89984	-0.430588		1.89984	-0.345689		1.89984	8.55987		1.89984	1.24568		1.89974	5.486
1.90015	-0.451627		1.90015	-0.317212		1.90015	9.23041		1.90015	1.46829		1.90005	5.62855
1.90046	-0.441365		1.90046	-0.297224		1.90046	10.3285		1.90046	1.62178		1.90036	5.7711
1.90077	-0.408461		1.90077	-0.311782		1.90077	11.7517		1.90077	1.74345		1.90067	5.91364
1.90108	-0.395068		1.90108	-0.319442		1.90108	13.0859		1.90108	1.92961		1.90098	6.05619
1.90139	-0.395791		1.90139	-0.299034		1.90139	14.6037		1.90139	2.1835		1.90129	6.19544
1.9017	-0.429441		1.9017	-0.278626		1.9017	16.8705		1.9017	2.39065		1.9016	6.33469
1.90201	-0.48691		1.90201	-0.258219		1.90201	19.8094		1.90201	2.56599		1.90191	6.37295
1.90232	-0.523238		1.90232	-0.24605		1.90232	22.8947		1.90232	2.8058		1.90222	6.30581
1.90263	-0.50525		1.90263	-0.267399		1.90263	26.4277		1.90263	3.04384		1.90253	6.32101
1.90293	-0.440588		1.90293	-0.288748		1.90293	31.182		1.90293	3.20084		1.90284	6.58212
1.90324	-0.401612		1.90324	-0.310097		1.90324	37.06		1.90324	3.35558		1.90315	6.84982
1.90355	-0.412004		1.90355	-0.319027		1.90355	43.2996		1.90355	3.63237		1.90346	6.94186
1.90386	-0.437684		1.90386	-0.277438		1.90386	49.3966		1.90386	4.00448		1.90376	6.9432
1.90417	-0.455233		1.90417	-0.251136		1.90417	54.8331		1.90417	4.33299		1.90407	6.94454
1.90448	-0.466902		1.90448	-0.287009		1.90448	58.5754		1.90448	4.62431		1.90438	7.04029
1.90479	-0.498086		1.90479	-0.313885		1.90479	60.2945		1.90479	5.06346		1.90469	7.13604
1.9051	-0.543382		1.9051	-0.304169		1.9051	62.3235		1.9051	5.70712		1.905	7.25485
1.90541	-0.547003		1.90541	-0.294452		1.90541	67.7698		1.90541	6.47954		1.90531	7.37365
1.90572	-0.520491		1.90572	-0.284736		1.90572	77.4799		1.90572	7.33346		1.90562	7.59785
1.90603	-0.511056		1.90603	-0.267162		1.90603	91.1594		1.90603	8.36237		1.90593	7.82205
1.90634	-0.513968		1.90634	-0.217638		1.90634	112.139		1.90634	9.54945		1.90624	7.85851
1.90665	-0.529484		1.90665	-0.180008		1.90665	146.125		1.90665	10.7779		1.90655	7.89498
1.90695	-0.515079		1.90695	-0.190733		1.90695	192.406		1.90695	12.0964		1.90686	8.04343
1.90726	-0.464322		1.90726	-0.200718		1.90726	238.308		1.90726	13.7818		1.90717	8.19188
1.90757	-0.407686		1.90757	-0.207694		1.90757	266.467		1.90757	15.9607		1.90748	8.43693
1.90788	-0.394596		1.90788	-0.214671		1.90788	268.182		1.90788	18.541		1.90778	8.78738
1.90819	-0.452021		1.90819	-0.221647		1.90819	248.217		1.90819	21.6087		1.90809	9.07196
1.9085	-0.515708		1.9085	-0.225118		1.9085	218.484		1.9085	25.5256		1.9084	9.18088
1.90881	-0.563521		1.90881	-0.214343		1.90881	189.98		1.90881	30.4439		1.90871	9.18661
1.90912	-0.583683		1.90912	-0.212065		1.90912	169.047		1.90912	36.1883		1.90902	9.19234
1.90943	-0.583859		1.90943	-0.244324		1.90943	155.731		1.90943	42.5097		1.90933	9.36274
1.90974	-0.584034		1.90974	-0.267368		1.90974	143.843		1.90974	49.3609		1.90964	9.53315
1.91005	-0.584209		1.91005	-0.252962		1.91005	126.016		1.91005	56.6165		1.90995	9.60584
1.91036	-0.546768		1.91036	-0.247054		1.91036	101.13		1.91036	63.8323		1.91026	9.67854
1.91067	-0.482141		1.91067	-0.275682		1.91067	75.5205		1.91067	70.5815		1.91057	9.80393
1.91097	-0.4411		1.91097	-0.291136		1.91097	55.8884		1.91097	76.7719		1.91088	9.92933
1.91128	-0.456147		1.91128	-0.25306		1.91128	43.0025		1.91128	82.7542		1.91119	9.86479
1.91159	-0.493713		1.91159	-0.223485		1.91159	33.7182		1.91159	89.3033		1.91149	9.80026
1.9119	-0.527165		1.9119	-0.228444		1.9119	26.273		1.9119	97.6785		1.9118	9.91138
1.91221	-0.543536		1.91221	-0.236325		1.91221	21.061		1.91221	109.156		1.91211	10.0225
1.91252	-0.547565		1.91252	-0.256077		1.91252	17.8078		1.91252	124.369		1.91242	10.1172
1.91283	-0.536189		1.91283	-0.270729		1.91283	15.0443		1.91283	143.841		1.91273	10.2118
1.91314	-0.513683		1.91314	-0.26466		1.91314	12.2652		1.91314	168.899		1.91304	10.3065
1.91345	-0.491178		1.91345	-0.259017		1.91345	10.2951		1.91345	200.52		1.91335	10.4011
1.91376	-0.468672		1.91376	-0.2551		1.91376	9.38198		1.91376	235.547		1.91366	10.5616
1.91407	-0.44576		1.91407	-0.251183		1.91407	8.59503		1.91407	264.894		1.91397	10.7222
1.91438	-0.422553		1.91438	-0.247266		1.91438	7.57511		1.91438	277.793		1.91428	10.8827
1.91469	-0.409922		1.91469	-0.248558		1.91469	6.87326		1.91469	269.419		1.91459	11.0432
1.91499	-0.443977		1.91499	-0.271		1.91499	6.64858		1.91499	244.011		1.9149	11.1071
1.9153	-0.503698		1.9153	-0.293442		1.9153	6.1816		1.9153	210.614		1.91521	11.171
1.91561	-0.561582		1.91561	-0.315884		1.91561	5.27641		1.91561	176.716		1.91551	11.0593
1.91592	-0.552759		1.91592	-0.338963		1.91592	4.55248		1.91592	145.94		1.91582	10.9476
1.91623	-0.495751		1.91623	-0.364633		1.91623	4.33359		1.91623	119.56		1.91613	11.0389
1.91654	-0.4603		1.91654	-0.385199		1.91654	4.11301		1.91654	98.0476		1.91644	11.1303
1.91685	-0.479471		1.91685	-0.385048		1.91685	3.56439		1.91685	81.0504		1.91675	11.046
1.91716	-0.504882		1.91716	-0.396981		1.91716	3.07329		1.91716	67.4253		1.91706	10.9617
1.91747	-0.514427		1.91747	-0.457969		1.91747	2.94133		1.91747	56.2385		1.91737	10.8708
1.91778	-0.519853		1.91778	-0.503646		1.91778	2.77951		1.91778	47.1327		1.91768	10.7799
1.91809	-0.522305		1.91809	-0.487172		1.91809	2.43123		1.91809	39.9064		1.91799	10.7483
1.9184	-0.544283		1.9184	-0.471761		1.9184	2.13455		1.9184	34.1159		1.9183	10.7167
1.9187	-0.580362		1.9187	-0.460666		1.9187	2.15992		1.9187	29.3225		1.91861	10.6278
1.91901	-0.576575		1.91901	-0.449571		1.91901	2.1461		1.91901	25.3542		1.91892	10.6442
1.91932	-0.543999		1.91932	-0.438476		1.91932	1.8877		1.91932	22.1131		1.91923	10.6738
1.91963	-0.530949		1.91963	-0.423127		1.91963	1.67072		1.91963	19.3363		1.91953	10.4926
1.91994	-0.532		1.91994	-0.390515		1.91994	1.72852		1.91994	16.8198		1.91984	10.2346
1.92025	-0.513829		1.92025	-0.357903		1.92025	1.8471		1.92025	14.6536		1.92015	10.082
1.92056	-0.481778		1.92056	-0.325291		1.92056	1.69408		1.92056	12.9316		1.92046	10.0962
1.92087	-0.449727		1.92087	-0.295976		1.92087	1.46399		1.92087	11.5111		1.92077	10.1105
1.92118	-0.417676		1.92118	-0.280039		1.92118	1.39564		1.92118	10.1694		1.92108	9.88757
1.92149	-0.389694		1.92149	-0.264103		1.92149	1.35887		1.92149	8.93749		1.92139	9.55929
1.9218	-0.364648		1.9218	-0.248167		1.9218	1.20187		1.9218	7.88223		1.9217	9.27711
1.92211	-0.339603		1.92211	-0.241366		1.92211	1.06984		1.92211	6.95237		1.92201	9.20572
1.92242	-0.314558		1.92242	-0.271625		1.92242	1.09352		1.92242	6.13225		1.92232	9.18483
1.92272	-0.328113		1.92272	-0.293373		1.92272	1.08408		1.92272	5.45805		1.92263	9.16393
1.92303	-0.369534		1.92303	-0.280597		1.92303	0.868083		1.92303	4.94568		1.92294	9.05082
1.92334	-0.380847		1.92334	-0.27346		1.92334	0.687249		1.92334	4.4869		1.92324	8.93771
1.92365	-0.370426		1.92365	-0.289194		1.92365	0.733832		1.92365	4.02291		1.92355	8.84217
1.92396	-0.391335		1.92396	-0.310036		1.92396	0.800275		1.92396	3.62089		1.92386	8.74662
1.92427	-0.473919		1.92427	-0.351592		1.92427	0.657233		1.92427	3.29365		1.92417	8.54568
1.92458	-0.584696		1.92458	-0.392455		1.92458	0.442409		1.92458	2.98757		1.92448	8.34475
1.92489	-0.656411		1.92489	-0.430514		1.92489	0.430317		1.92489	2.60756		1.92479	8.23383
1.9252	-0.644392		1.9252	-0.453248		1.9252	0.497478		1.9252	2.25569		1.9251	8.12292
1.92551	-0.592287		1.92551	-0.413845		1.92551	0.416669		1.92551	2.08212		1.92541	8.1174
1.92582	-0.537741		1.92582	-0.369439		1.92582	0.309492		1.92582	1.98066		1.92572	8.11187
1.92613	-0.481433		1.92613	-0.304753		1.92613	0.362992		1.92613	1.84425		1.92603	7.9554
1.92644	-0.456051		1.92644	-0.251987		1.92644	0.445104		1.92644	1.69063		1.92634	7.79892
1.92674	-0.452986		1.92674	-0.247549		1.92674	0.372383		1.92674	1.6123		1.92665	7.64245
1.92705	-0.482475		1.92705	-0.248766		1.92705	0.221951		1.92705	1.57102		1.92696	7.48597
1.92736	-0.535456		1.92736	-0.272905		1.92736	0.237174		1.92736	1.52033		1.92726	7.31742
1.92767	-0.54043		1.92767	-0.297045		1.92767	0.331635		1.92767	1.46501		1.92757	7.14887
1.92798	-0.510765		1.92798	-0.321185		1.92798	0.269973		1.92798	1.44196		1.92788	7.03302
1.92829	-0.491681		1.92829	-0.343941		1.92829	0.131117		1.92829	1.43478		1.92819	6.91716
1.9286	-0.519299		1.9286	-0.361087		1.9286	0.161093		1.9286	1.3396		1.9285	6.65593
1.92891	-0.578766		1.92891	-0.378234		1.92891	0.2727		1.92891	1.20112		1.92881	6.3947
1.92922	-0.640876		1.92922	-0.395381		1.92922	0.243145		1.92922	1.13794		1.92912	6.30912
1.92953	-0.685892		1.92953	-0.409866		1.92953	0.130283		1.92953	1.1118		1.92943	6.22354
1.92984	-0.718578		1.92984	-0.413564		1.92984	0.148126		1.92984	1.06347		1.92974	6.12039
1.93015	-0.696525		1.93015	-0.417262		1.93015	0.252331		1.93015	1.00424		1.93005	6.01725
1.93045	-0.634985		1.93045	-0.42096		1.93045	0.234012		1.93045	0.944995		1.93036	5.9668
1.93076	-0.573445		1.93076	-0.422529		1.93076	0.0598531		1.93076	0.885756		1.93067	5.91635
1.93107	-0.511904		1.93107	-0.415469		1.93107	-0.00236955		1.93107	0.784831		1.93098	5.71605
1.93138	-0.480075		1.93138	-0.408408		1.93138	0.0946344		1.93138	0.663406		1.93128	5.51575
1.93169	-0.469676		1.93169	-0.401348		1.93169	0.111701		1.93169	0.617284		1.93159	5.41864
1.932	-0.459277		1.932	-0.393722		1.932	0.0359503		1.932	0.608194		1.9319	5.42693
1.93231	-0.448878		1.93231	-0.383803		1.93231	0.0315985		1.93231	0.563805		1.93221	5.41216
1.93262	-0.469565		1.93262	-0.373885		1.93262	0.125421		1.93262	0.502058		1.93252	5.18661
1.93293	-0.512672		1.93293	-0.363967		1.93293	0.181202		1.93293	0.472585		1.93283	5.02034
1.93324	-0.553336		1.93324	-0.356712		1.93324	0.135322		1.93324	0.458982		1.93314	4.95946
1.93355	-0.592239		1.93355	-0.360242		1.93355	0.105777		1.93355	0.45454		1.93345	4.90956
1.93386	-0.605092		1.93386	-0.363772		1.93386	0.168383		1.93386	0.454603		1.93376	4.75427
1.93417	-0.560083		1.93417	-0.367303		1.93417	0.155483		1.93417	0.470804		1.93407	4.6385
1.93447	-0.489338		1.93447	-0.367477		1.93447	0.0455218		1.93447	0.494938		1.93438	4.73351
1.93478	-0.420354		1.93478	-0.354062		1.93478	-0.0195103		1.93478	0.491167		1.93469	4.8944
1.93509	-0.389939		1.93509	-0.335533		1.93509	0.00851798		1.93509	0.473677		1.935	4.8445
1.9354	-0.387334		1.9354	-0.296298		1.9354	-0.0250985		1.9354	0.456188		1.9353	4.68042
1.93571	-0.404268		1.93571	-0.27411		1.93571	-0.105967		1.93571	0.438698		1.93561	4.51635
1.93602	-0.43529		1.93602	-0.320944		1.93602	-0.148258		1.93602	0.42331		1.93592	4.34569
1.93633	-0.467126		1.93633	-0.352434		1.93633	-0.100453		1.93633	0.408954		1.93623	4.17503
1.93664	-0.499549		1.93664	-0.321805		1.93664	-0.140879		1.93664	0.36232		1.93654	3.89898
1.93695	-0.512432		1.93695	-0.29817		1.93695	-0.263888		1.93695	0.299821		1.93685	3.62292
1.93726	-0.511228		1.93726	-0.302843		1.93726	-0.25196		1.93726	0.26254		1.93716	3.57302
1.93757	-0.49692		1.93757	-0.307516		1.93757	-0.148599		1.93757	0.237653		1.93747	3.52312
1.93788	-0.473167		1.93788	-0.31219		1.93788	-0.125115		1.93788	0.196626		1.93778	3.50616
1.93819	-0.481982		1.93819	-0.31196		1.93819	-0.201916		1.93819	0.147667		1.93809	3.59459
1.93849	-0.514274		1.93849	-0.291889		1.93849	-0.242999		1.93849	0.103332		1.9384	3.71092
1.9388	-0.518881		1.9388	-0.271817		1.9388	-0.111224		1.9388	0.0612684		1.93871	3.61647
1.93911	-0.503534		1.93911	-0.251745		1.93911	0.014741		1.93911	0.0514864		1.93901	3.34418
1.93942	-0.488188		1.93942	-0.223546		1.93942	-0.0399416		1.93942	0.0575671		1.93932	3.07188
1.93973	-0.472841		1.93973	-0.162457		1.93973	-0.148152		1.93973	0.0666741		1.93963	3.02354
1.94004	-0.469199		1.94004	-0.126953		1.94004	-0.151909		1.94004	0.0772683		1.93994	3.18599
1.94035	-0.473994		1.94035	-0.194968		1.94035	-0.138197		1.94035	0.120145		1.94025	3.34843
1.94066	-0.478788		1.94066	-0.265008		1.94066	-0.124996		1.94066	0.178883		1.94056	3.30009
1.94097	-0.483583		1.94097	-0.343244		1.94097	-0.106793		1.94097	0.218705		1.94087	3.24627
1.94128	-0.496113		1.94128	-0.402715		1.94128	-0.0444054		1.94128	0.249234		1.94118	3.19244
1.94159	-0.514219		1.94159	-0.386274		1.94159	-0.0395988		1.94159	0.279763		1.94149	3.12544
1.9419	-0.532324		1.9419	-0.37869		1.9419	-0.128762		1.9419	0.310292		1.9418	3.05843
1.94221	-0.550429		1.94221	-0.406932		1.94221	-0.153924		1.94221	0.280287		1.94211	3.01778
1.94251	-0.537181		1.94251	-0.427282		1.94251	-0.0802619		1.94251	0.220546		1.94242	2.97713
1.94282	-0.501343		1.94282	-0.415717		1.94282	-0.0404291		1.94282	0.160805		1.94273	2.93647
1.94313	-0.508667		1.94313	-0.406497		1.94313	-0.110411		1.94313	0.101063		1.94303	2.89582
1.94344	-0.547089		1.94344	-0.417004		1.94344	-0.214847		1.94344	0.0234137		1.94334	2.814
1.94375	-0.581438		1.94375	-0.464222		1.94375	-0.210215		1.94375	-0.0630322		1.94365	2.73217
1.94406	-0.573763		1.94406	-0.475399		1.94406	-0.175763		1.94406	-0.0741427		1.94396	2.65035
1.94437	-0.540368		1.94437	-0.413438		1.94437	-0.242941		1.94437	-0.0482528		1.94427	2.56853
1.94468	-0.508733		1.94468	-0.334765		1.94468	-0.293754		1.94468	-0.03178		1.94458	2.47792
1.94499	-0.501735		1.94499	-0.266972		1.94499	-0.242512		1.94499	-0.0199321		1.94489	2.38732
1.9453	-0.512484		1.9453	-0.243169		1.9453	-0.204991		1.9453	0.0242039		1.9452	2.45919
1.94561	-0.523233		1.94561	-0.223419		1.94561	-0.265004		1.94561	0.0841957		1.94551	2.53106
1.94592	-0.533982		1.94592	-0.220057		1.94592	-0.283242		1.94592	0.110217		1.94582	2.40204
1.94622	-0.537401		1.94622	-0.232057		1.94622	-0.188649		1.94622	0.119558		1.94613	2.06222
1.94653	-0.535541		1.94653	-0.306157		1.94653	-0.0408569		1.94653	0.128898		1.94644	1.81243
1.94684	-0.550784		1.94684	-0.35902		1.94684	-0.0144707		1.94684	0.138238		1.94675	1.91395
1.94715	-0.578347		1.94715	-0.326038		1.94715	-0.110879		1.94715	0.0658446		1.94705	2.12964
1.94746	-0.594316		1.94746	-0.305006		1.94746	-0.193728		1.94746	-0.0466793		1.94736	2.23993
1.94777	-0.562837		1.94777	-0.332272		1.94777	-0.192422		1.94777	-0.143058		1.94767	2.24923
1.94808	-0.503201		1.94808	-0.358472		1.94808	-0.188046		1.94808	-0.23151		1.94798	2.25853
1.94839	-0.482664		1.94839	-0.380359		1.94839	-0.164616		1.94839	-0.282583		1.94829	2.24554
1.9487	-0.497614		1.9487	-0.397124		1.9487	-0.140525		1.9487	-0.315305		1.9486	2.12717
1.94901	-0.517843		1.94901	-0.39319		1.94901	-0.12871		1.94901	-0.294208		1.94891	1.94292
1.94932	-0.494899		1.94932	-0.398808		1.94932	-0.223118		1.94932	-0.246691		1.94922	1.96946
1.94963	-0.440867		1.94963	-0.443019		1.94963	-0.329726		1.94963	-0.241895		1.94953	2.15189
1.94994	-0.411071		1.94994	-0.468447		1.94994	-0.327638		1.94994	-0.258068		1.94984	2.22892
1.95024	-0.398723		1.95024	-0.417982		1.95024	-0.289814		1.95024	-0.274241		1.95015	2.05346
1.95055	-0.386376		1.95055	-0.375415		1.95055	-0.305356		1.95055	-0.290415		1.95046	1.66721
1.95086	-0.374028		1.95086	-0.364758		1.95086	-0.336775		1.95086	-0.289264		1.95076	1.49175
1.95117	-0.384898		1.95117	-0.362639		1.95117	-0.364722		1.95117	-0.27961		1.95107	1.52707
1.95148	-0.412483		1.95148	-0.395016		1.95148	-0.371137		1.95148	-0.269956		1.95138	1.67656
1.95179	-0.457175		1.95179	-0.412328		1.95179	-0.381647		1.95179	-0.260302		1.95169	1.82605
1.9521	-0.514184		1.9521	-0.368789		1.9521	-0.41756		1.9521	-0.276215		1.952	1.96676
1.95241	-0.577099		1.95241	-0.342972		1.95241	-0.436831		1.95241	-0.304676		1.95231	2.10748
1.95272	-0.605161		1.95272	-0.38873		1.95272	-0.352906		1.95272	-0.279309		1.95262	2.05716
1.95303	-0.570856		1.95303	-0.426907		1.95303	-0.282638		1.95303	-0.227529		1.95293	1.79607
1.95334	-0.511921		1.95334	-0.417389		1.95334	-0.297041		1.95334	-0.230418		1.95324	1.53655
1.95365	-0.466836		1.95365	-0.338884		1.95365	-0.3155		1.95365	-0.260132		1.95355	1.38243
1.95396	-0.470827		1.95396	-0.277464		1.95396	-0.359095		1.95396	-0.254857		1.95386	1.26124
1.95426	-0.524149		1.95426	-0.296614		1.95426	-0.402689		1.95426	-0.167819		1.95417	1.14005
1.95457	-0.592716		1.95457	-0.362545		1.95457	-0.446284		1.95457	-0.0733125		1.95448	1.10229
1.95488	-0.633888		1.95488	-0.414166		1.95488	-0.47562		1.95488	-0.0552879		1.95478	1.06454
1.95519	-0.616234		1.95519	-0.408013		1.95519	-0.416585		1.95519	-0.0824117		1.95509	1.02678
1.9555	-0.55088		1.9555	-0.396841		1.9555	-0.371212		1.9555	-0.116137		1.9554	0.989029
1.95581	-0.510563		1.95581	-0.365405		1.95581	-0.410505		1.95581	-0.1359		1.95571	0.905165
1.95612	-0.524872		1.95612	-0.339096		1.95612	-0.444388		1.95612	-0.148814		1.95602	0.821301
1.95643	-0.558236		1.95643	-0.333482		1.95643	-0.444753		1.95643	-0.194028		1.95633	0.842829
1.95674	-0.548415		1.95674	-0.33475		1.95674	-0.441018		1.95674	-0.255086		1.95664	0.864357
1.95705	-0.50752		1.95705	-0.363798		1.95705	-0.411885		1.95705	-0.277449		1.95695	1.12411
1.95736	-0.488561		1.95736	-0.377465		1.95736	-0.380787		1.95736	-0.280834		1.95726	1.38387
1.95767	-0.485387		1.95767	-0.329051		1.95767	-0.337518		1.95767	-0.268068		1.95757	1.51628
1.95797	-0.482212		1.95797	-0.28491		1.95797	-0.312018		1.95797	-0.247382		1.95788	1.4379
1.95828	-0.479038		1.95828	-0.258013		1.95828	-0.396577		1.95828	-0.256495		1.95819	1.33412
1.95859	-0.484012		1.95859	-0.243082		1.95859	-0.464946		1.95859	-0.280222		1.9585	1.23035
1.9589	-0.494849		1.9589	-0.276434		1.9589	-0.433047		1.9589	-0.336252		1.9588	1.20122
1.95921	-0.486128		1.95921	-0.315555		1.95921	-0.407983		1.95921	-0.408123		1.95911	1.17209
1.95952	-0.463338		1.95952	-0.377955		1.95952	-0.425248		1.95952	-0.417742		1.95942	1.18029
1.95983	-0.460411		1.95983	-0.424969		1.95983	-0.446273		1.95983	-0.396836		1.95973	1.18849
1.96014	-0.471774		1.96014	-0.409907		1.96014	-0.490579		1.96014	-0.345644		1.96004	1.19669
1.96045	-0.483136		1.96045	-0.397303		1.96045	-0.530782		1.96045	-0.279603		1.96035	1.20489
1.96076	-0.494498		1.96076	-0.394613		1.96076	-0.537384		1.96076	-0.278845		1.96066	1.14008
1.96107	-0.46063		1.96107	-0.386794		1.96107	-0.489909		1.96107	-0.3424		1.96097	1.07528
1.96138	-0.39423		1.96138	-0.358283		1.96138	-0.435772		1.96138	-0.375354		1.96128	1.0983
1.96169	-0.373468		1.96169	-0.336305		1.96169	-0.472272		1.96169	-0.31016		1.96159	1.12132
1.96199	-0.385531		1.96199	-0.340676		1.96199	-0.537601		1.96199	-0.220126		1.9619	1.04224
1.9623	-0.416288		1.9623	-0.345047		1.9623	-0.539316		1.9623	-0.211413		1.96221	0.963161
1.96261	-0.460489		1.96261	-0.349418		1.96261	-0.461671		1.96261	-0.257154		1.96251	0.936779
1.96292	-0.446009		1.96292	-0.354964		1.96292	-0.393089		1.96292	-0.257626		1.96282	0.910397
1.96323	-0.389329		1.96323	-0.365252		1.96323	-0.380586		1.96323	-0.187702		1.96313	0.844287
1.96354	-0.346912		1.96354	-0.380671		1.96354	-0.351539		1.96354	-0.128518		1.96344	0.778177
1.96385	-0.314752		1.96385	-0.41678		1.96385	-0.220121		1.96385	-0.139018		1.96375	0.764763
1.96416	-0.341276		1.96416	-0.444817		1.96416	-0.114698		1.96416	-0.175909		1.96406	0.751349
1.96447	-0.409997		1.96447	-0.440312		1.96447	-0.170104		1.96447	-0.226936		1.96437	0.816979
1.96478	-0.434805		1.96478	-0.430675		1.96478	-0.222773		1.96478	-0.284891		1.96468	0.882608
1.96509	-0.428041		1.96509	-0.400349		1.96509	-0.258513		1.96509	-0.310535		1.96499	0.79015
1.9654	-0.421276		1.9654	-0.376652		1.9654	-0.287411		1.9654	-0.320346		1.9653	0.697693
1.96571	-0.414511		1.96571	-0.379678		1.96571	-0.273987		1.96571	-0.303652		1.96561	0.475691
1.96601	-0.422418		1.96601	-0.37415		1.96601	-0.25612		1.96601	-0.273969		1.96592	0.25369
1.96632	-0.440874		1.96632	-0.334141		1.96632	-0.210777		1.96632	-0.31968		1.96623	0.295167
1.96663	-0.439766		1.96663	-0.296552		1.96663	-0.180492		1.96663	-0.402333		1.96653	0.336645
1.96694	-0.424594		1.96694	-0.268714		1.96694	-0.24331		1.96694	-0.471523		1.96684	0.463753
1.96725	-0.437839		1.96725	-0.252853		1.96725	-0.285082		1.96725	-0.534116		1.96715	0.59086
1.96756	-0.47151		1.96756	-0.285264		1.96756	-0.196721		1.96756	-0.542855		1.96746	0.630142
1.96787	-0.505181		1.96787	-0.31853		1.96787	-0.126157		1.96787	-0.525209		1.96777	0.669424
1.96818	-0.538852		1.96818	-0.355244		1.96818	-0.165623		1.96818	-0.442052		1.96808	0.623932
1.96849	-0.5713		1.96849	-0.383401		1.96849	-0.201238		1.96849	-0.326801		1.96839	0.578441
1.9688	-0.602869		1.9688	-0.37708		1.9688	-0.213049		1.9688	-0.256655		1.9687	0.691037
1.96911	-0.588786		1.96911	-0.364823		1.96911	-0.228968		1.96911	-0.262463		1.96901	0.803633
1.96942	-0.541892		1.96942	-0.328647		1.96942	-0.270278		1.96942	-0.31283		1.96932	0.738381
1.96973	-0.521799		1.96973	-0.297606		1.96973	-0.306965		1.96973	-0.372101		1.96963	0.673129
1.97003	-0.520967		1.97003	-0.28725		1.97003	-0.315089		1.97003	-0.380879		1.96994	0.75279
1.97034	-0.500569		1.97034	-0.277537		1.97034	-0.331944		1.97034	-0.364925		1.97025	0.832451
1.97065	-0.466109		1.97065	-0.270409		1.97065	-0.402752		1.97065	-0.371777		1.97055	0.848438
1.97096	-0.469153		1.97096	-0.268417		1.97096	-0.466534		1.97096	-0.3898		1.97086	0.653642
1.97127	-0.499146		1.97127	-0.28711		1.97127	-0.473212		1.97127	-0.388971		1.97117	0.533499
1.97158	-0.485928		1.97158	-0.302045		1.97158	-0.396116		1.97158	-0.325048		1.97148	0.624138
1.97189	-0.441661		1.97189	-0.301844		1.97189	-0.32431		1.97189	-0.240806		1.97179	0.767473
1.9722	-0.42644		1.9722	-0.310202		1.9722	-0.265775		1.9722	-0.23494		1.9721	0.700026
1.97251	-0.471224		1.97251	-0.353035		1.97251	-0.289224		1.97251	-0.30438		1.97241	0.5711
1.97282	-0.541681		1.97282	-0.389019		1.97282	-0.312673		1.97282	-0.338748		1.97272	0.442173
1.97313	-0.545152		1.97313	-0.397425		1.97313	-0.336122		1.97313	-0.269983		1.97303	0.45569
1.97344	-0.484638		1.97344	-0.397268		1.97344	-0.347303		1.97344	-0.163634		1.97334	0.469207
1.97374	-0.450961		1.97374	-0.362639		1.97374	-0.282717		1.97374	-0.150877		1.97365	0.430029
1.97405	-0.478015		1.97405	-0.338284		1.97405	-0.235947		1.97405	-0.183945		1.97396	0.39085
1.97436	-0.5285		1.97436	-0.355296		1.97436	-0.299189		1.97436	-0.231153		1.97426	0.430715
1.97467	-0.556255		1.97467	-0.36032		1.97467	-0.349666		1.97467	-0.285283		1.97457	0.47058
1.97498	-0.567683		1.97498	-0.317084		1.97498	-0.321339		1.97498	-0.339414		1.97488	0.56314
1.97529	-0.559541		1.97529	-0.284231		1.97529	-0.299352		1.97529	-0.393544		1.97519	0.655701
1.9756	-0.537342		1.9756	-0.293174		1.9756	-0.316502		1.9756	-0.427558		1.9755	0.629147
1.97591	-0.520035		1.97591	-0.310681		1.97591	-0.325185		1.97591	-0.451724		1.97581	0.602594
1.97622	-0.506243		1.97622	-0.362659		1.97622	-0.273384		1.97622	-0.443568		1.97612	0.488214
1.97653	-0.512022		1.97653	-0.405597		1.97653	-0.184693		1.97653	-0.41959		1.97643	0.373834
1.97684	-0.531856		1.97684	-0.412153		1.97684	-0.195389		1.97684	-0.365982		1.97674	0.442791
1.97715	-0.534458		1.97715	-0.418709		1.97715	-0.286503		1.97715	-0.297872		1.97705	0.511748
1.97746	-0.524683		1.97746	-0.425265		1.97746	-0.337991		1.97746	-0.274881		1.97736	0.457749
1.97776	-0.53448		1.97776	-0.424326		1.97776	-0.304691		1.97776	-0.327846		1.97767	0.403749
1.97807	-0.558332		1.97807	-0.393227		1.97807	-0.278562		1.97807	-0.418267		1.97798	0.421829
1.97838	-0.558534		1.97838	-0.362127		1.97838	-0.301637		1.97838	-0.514116		1.97828	0.439909
1.97869	-0.541753		1.97869	-0.331028		1.97869	-0.315061		1.97869	-0.537907		1.97859	0.457989
1.979	-0.492351		1.979	-0.300705		1.979	-0.329		1.979	-0.526435		1.9789	0.476069
1.97931	-0.419524		1.97931	-0.273506		1.97931	-0.346111		1.97931	-0.501831		1.97921	0.454627
1.97962	-0.419997		1.97962	-0.260658		1.97962	-0.359794		1.97962	-0.470801		1.97952	0.433185
1.97993	-0.473098		1.97993	-0.305541		1.97993	-0.352323		1.97993	-0.455934		1.97983	0.411743
1.98024	-0.506624		1.98024	-0.346355		1.98024	-0.344338		1.98024	-0.448975		1.98014	0.390301
1.98055	-0.526098		1.98055	-0.35366		1.98055	-0.33318		1.98055	-0.455403		1.98045	0.410577
1.98086	-0.541086		1.98086	-0.292033		1.98086	-0.321084		1.98086	-0.468379		1.98076	0.430852
1.98117	-0.552853		1.98117	-0.247545		1.98117	-0.294972		1.98117	-0.481355		1.98107	0.363301
1.98148	-0.545046		1.98148	-0.27729		1.98148	-0.224098		1.98148	-0.494331		1.98138	0.295751
1.98178	-0.523186		1.98178	-0.32836		1.98178	-0.203962		1.98178	-0.504951		1.98169	0.285287
1.98209	-0.515931		1.98209	-0.358861		1.98209	-0.26869		1.98209	-0.514416		1.982	0.274823
1.9824	-0.51916		1.9824	-0.306648		1.9824	-0.32677		1.9824	-0.523882		1.9823	0.154577
1.98271	-0.522389		1.98271	-0.269327		1.98271	-0.332715		1.98271	-0.533348		1.98261	0.0343305
1.98302	-0.525618		1.98302	-0.302172		1.98302	-0.330199		1.98302	-0.466872		1.98292	0.0307282
1.98333	-0.52273		1.98333	-0.365873		1.98333	-0.331972		1.98333	-0.36325		1.98323	0.237909
1.98364	-0.515451		1.98364	-0.370213		1.98364	-0.360184		1.98364	-0.335066		1.98354	0.44509
1.98395	-0.475543		1.98395	-0.309565		1.98395	-0.381532		1.98395	-0.343779		1.98385	0.441487
1.98426	-0.412219		1.98426	-0.281893		1.98426	-0.36058		1.98426	-0.333296		1.98416	0.387385
1.98457	-0.374385		1.98457	-0.32679		1.98457	-0.341515		1.98457	-0.313424		1.98447	0.333283
1.98488	-0.354846		1.98488	-0.376045		1.98488	-0.334083		1.98488	-0.293552		1.98478	0.266006
1.98519	-0.354885		1.98519	-0.378051		1.98519	-0.333516		1.98519	-0.27368		1.98509	0.19873
1.98549	-0.368973		1.98549	-0.356366		1.98549	-0.375248		1.98549	-0.296919		1.9854	0.225867
1.9858	-0.401007		1.9858	-0.342611		1.9858	-0.417342		1.9858	-0.341239		1.98571	0.253004
1.98611	-0.44592		1.98611	-0.360733		1.98611	-0.461666		1.98611	-0.369392		1.98601	0.438228
1.98642	-0.458202		1.98642	-0.377806		1.98642	-0.493632		1.98642	-0.38964		1.98632	0.623452
1.98673	-0.447069		1.98673	-0.390666		1.98673	-0.449461		1.98673	-0.419992		1.98663	0.689013
1.98704	-0.442151		1.98704	-0.403526		1.98704	-0.407006		1.98704	-0.455285		1.98694	0.754574
1.98735	-0.441691		1.98735	-0.416386		1.98735	-0.375126		1.98735	-0.504725		1.98725	0.662048
1.98766	-0.460811		1.98766	-0.425065		1.98766	-0.355608		1.98766	-0.507189		1.98756	0.569521
1.98797	-0.493979		1.98797	-0.416946		1.98797	-0.412224		1.98797	-0.428381		1.98787	0.458058
1.98828	-0.480643		1.98828	-0.408827		1.98828	-0.460126		1.98828	-0.322721		1.98818	0.346594
1.98859	-0.433946		1.98859	-0.400707		1.98859	-0.454364		1.98859	-0.267587		1.98849	0.428348
1.9889	-0.419883		1.9889	-0.393713		1.9889	-0.441733		1.9889	-0.237152		1.9888	0.510102
1.98921	-0.429232		1.98921	-0.391242		1.98921	-0.386808		1.98921	-0.250844		1.98911	0.534768
1.98951	-0.462648		1.98951	-0.388771		1.98951	-0.335231		1.98951	-0.286106		1.98942	0.559435
1.98982	-0.51333		1.98982	-0.3863		1.98982	-0.304273		1.98982	-0.305198		1.98973	0.584102
1.99013	-0.505267		1.99013	-0.383078		1.99013	-0.273315		1.99013	-0.316388		1.99003	0.608769
1.99044	-0.455067		1.99044	-0.376842		1.99044	-0.242357		1.99044	-0.310398		1.99034	0.57827
1.99075	-0.426081		1.99075	-0.370605		1.99075	-0.223252		1.99075	-0.296011		1.99065	0.547771
1.99106	-0.41231		1.99106	-0.364368		1.99106	-0.277102		1.99106	-0.265455		1.99096	0.517272
1.99137	-0.418122		1.99137	-0.353493		1.99137	-0.336965		1.99137	-0.226997		1.99127	0.486773
1.99168	-0.437979		1.99168	-0.323991		1.99168	-0.433834		1.99168	-0.191233		1.99158	0.37723
1.99199	-0.453858		1.99199	-0.303069		1.99199	-0.52048		1.99199	-0.156786		1.99189	0.267687
1.9923	-0.466884		1.9923	-0.316601		1.9923	-0.530471		1.9923	-0.195779		1.9922	0.158145
1.99261	-0.512549		1.99261	-0.32402		1.99261	-0.459144		1.99261	-0.270659		1.99251	0.0486022
1.99292	-0.581621		1.99292	-0.30689		1.99292	-0.421653		1.99292	-0.287342		1.99282	0.112516
1.99323	-0.622132		1.99323	-0.28976		1.99323	-0.467412		1.99323	-0.243247		1.99313	0.176431
1.99353	-0.642164		1.99353	-0.27263		1.99353	-0.491227		1.99353	-0.203563		1.99344	0.240345
1.99384	-0.603442		1.99384	-0.263385		1.99384	-0.424792		1.99384	-0.227658		1.99375	0.304259
1.99415	-0.522592		1.99415	-0.285793		1.99415	-0.331718		1.99415	-0.294261		1.99405	0.358293
1.99446	-0.46602		1.99446	-0.308202		1.99446	-0.30125		1.99446	-0.368765		1.99436	0.412326
1.99477	-0.426854		1.99477	-0.33061		1.99477	-0.343731		1.99477	-0.392733		1.99467	0.46636
1.99508	-0.433387		1.99508	-0.354842		1.99508	-0.374351		1.99508	-0.392012		1.99498	0.520394
1.99539	-0.472685		1.99539	-0.386395		1.99539	-0.332024		1.99539	-0.3843		1.99529	0.375995
1.9957	-0.532384		1.9957	-0.409365		1.9957	-0.29779		1.9957	-0.373173		1.9956	0.231596
1.99601	-0.60671		1.99601	-0.397883		1.99601	-0.313327		1.99601	-0.394391		1.99591	0.139894
1.99632	-0.659001		1.99632	-0.389091		1.99632	-0.33299		1.99632	-0.431408		1.99622	0.0481906
1.99663	-0.630207		1.99663	-0.391092		1.99663	-0.378025		1.99663	-0.434732		1.99653	-0.0753493
1.99694	-0.544391		1.99694	-0.393092		1.99694	-0.424522		1.99694	-0.421599		1.99684	-0.198889
1.99725	-0.451248		1.99725	-0.395093		1.99725	-0.480005		1.99725	-0.422617		1.99715	-0.129212
1.99755	-0.399729		1.99755	-0.391083		1.99755	-0.523105		1.99755	-0.430547		1.99746	-0.0595337
1.99786	-0.378044		1.99786	-0.362959		1.99786	-0.490092		1.99786	-0.421209		1.99776	0.0167481
1.99817	-0.364521		1.99817	-0.346856		1.99817	-0.454886		1.99817	-0.37109		1.99807	0.09303
1.99848	-0.356848		1.99848	-0.378981		1.99848	-0.406202		1.99848	-0.303152		1.99838	0.0463551
1.99879	-0.349175		1.99879	-0.403377		1.99879	-0.357518		1.99879	-0.298923		1.99869	-0.000319719
1.9991	-0.341501		1.9991	-0.396771		1.9991	-0.308834		1.9991	-0.345829		1.999	0.130854
1.99941	-0.357498		1.99941	-0.390164		1.99941	-0.271417		1.99941	-0.402279		1.99931	0.262027
1.99972	-0.390457		1.99972	-0.383558		1.99972	-0.30324		1.99972	-0.430424		1.99962	0.3932
2.00003	-0.423417		2.00003	-0.375663		2.00003	-0.335062		2.00003	-0.444748		1.99993	0.524373
2.00034	-0.456376		2.00034	-0.362601		2.00034	-0.366884		2.00034	-0.436074		2.00024	0.519416
2.00065	-0.476684		2.00065	-0.34954		2.00065	-0.394642		2.00065	-0.416171		2.00055	0.514459
2.00096	-0.487926		2.00096	-0.336478		2.00096	-0.397426		2.00096	-0.428617		2.00086	0.509501
2.00126	-0.499168		2.00126	-0.323443		2.00126	-0.400211		2.00126	-0.456858		2.00117	0.504544
2.00157	-0.510409		2.00157	-0.310516		2.00157	-0.402996		2.00157	-0.487795		2.00148	0.385412
2.00188	-0.483771		2.00188	-0.31305		2.00188	-0.411288		2.00188	-0.520047		2.00178	0.266281
2.00219	-0.429991		2.00219	-0.377586		2.00219	-0.453404		2.00219	-0.498381		2.00209	0.147149
2.0025	-0.408864		2.0025	-0.424403		2.0025	-0.47762		2.0025	-0.450394		2.0024	0.028018
2.00281	-0.41113		2.00281	-0.400179		2.00281	-0.391909		2.00281	-0.378985		2.00271	0.0165423
2.00312	-0.410947		2.00312	-0.375955		2.00312	-0.315364		2.00312	-0.296144		2.00302	0.00506651
2.00343	-0.409009		2.00343	-0.351732		2.00343	-0.295103		2.00343	-0.308338		2.00333	-0.00640917
2.00374	-0.38748		2.00374	-0.327347		2.00374	-0.284482		2.00374	-0.36692		2.00364	-0.017885
2.00405	-0.351915		2.00405	-0.302316		2.00405	-0.333051		2.00405	-0.376297		2.00395	-0.0128932
2.00436	-0.37074		2.00436	-0.277285		2.00436	-0.376972		2.00436	-0.329306		2.00426	-0.00790155
2.00467	-0.428526		2.00467	-0.252255		2.00467	-0.392355		2.00467	-0.298205		2.00457	-0.0029099
2.00498	-0.486312		2.00498	-0.242584		2.00498	-0.398095		2.00498	-0.347273		2.00488	0.00208187
2.00528	-0.544098		2.00528	-0.294477		2.00528	-0.344648		2.00528	-0.426235		2.00519	0.0616904
2.00559	-0.567595		2.00559	-0.346371		2.00559	-0.298049		2.00559	-0.439665		2.0055	0.121299
2.0059	-0.566533		2.0059	-0.398265		2.0059	-0.293478		2.0059	-0.411406		2.0058	0.0228205
2.00621	-0.565471		2.00621	-0.427274		2.00621	-0.293041		2.00621	-0.410568		2.00611	-0.0756581
2.00652	-0.564409		2.00652	-0.364571		2.00652	-0.317969		2.00652	-0.454842		2.00642	-0.0896039
2.00683	-0.55996		2.00683	-0.320776		2.00683	-0.344102		2.00683	-0.513423		2.00673	-0.10355
2.00714	-0.553086		2.00714	-0.35275		2.00714	-0.377634		2.00714	-0.553804		2.00704	-0.0647999
2.00745	-0.565807		2.00745	-0.376235		2.00745	-0.398763		2.00745	-0.585305		2.00735	-0.02605
2.00776	-0.59256		2.00776	-0.365712		2.00776	-0.343799		2.00776	-0.590262		2.00766	-0.044816
2.00807	-0.596043		2.00807	-0.355189		2.00807	-0.302703		2.00807	-0.517554		2.00797	-0.0635819
2.00838	-0.582864		2.00838	-0.344665		2.00838	-0.346682		2.00838	-0.441586		2.00828	0.104283
2.00869	-0.58928		2.00869	-0.33883		2.00869	-0.383769		2.00869	-0.444149		2.00859	0.272147
2.009	-0.609728		2.009	-0.351774		2.009	-0.378584		2.009	-0.513675		2.0089	0.259968
2.0093	-0.621296		2.0093	-0.364718		2.0093	-0.375466		2.0093	-0.535747		2.00921	0.142398
2.00961	-0.626506		2.00961	-0.377662		2.00961	-0.38503		2.00961	-0.472991		2.00951	0.141197
2.00992	-0.61212		2.00992	-0.38362		2.00992	-0.394594		2.00992	-0.416617		2.00982	0.245388
2.01023	-0.583703		2.01023	-0.361598		2.01023	-0.404158		2.01023	-0.44159		2.01013	0.202744
2.01054	-0.540997		2.01054	-0.348175		2.01054	-0.410512		2.01054	-0.498542		2.01044	0.054709
2.01085	-0.48806		2.01085	-0.369188		2.01085	-0.397184		2.01085	-0.482007		2.01075	-0.0362393
2.01116	-0.467787		2.01116	-0.384827		2.01116	-0.383856		2.01116	-0.429632		2.01106	0.0835955
2.01147	-0.470896		2.01147	-0.378943		2.01147	-0.370528		2.01147	-0.436586		2.01137	0.1683
2.01178	-0.482834		2.01178	-0.37306		2.01178	-0.358924		2.01178	-0.472475		2.01168	0.0422212
2.01209	-0.501092		2.01209	-0.367176		2.01209	-0.357886		2.01209	-0.476001		2.01199	-0.228771
2.0124	-0.519351		2.0124	-0.362475		2.0124	-0.349954		2.0124	-0.463745		2.0123	-0.28898
2.01271	-0.537609		2.01271	-0.362508		2.01271	-0.299752		2.01271	-0.424774		2.01261	0.0742297
2.01301	-0.519936		2.01301	-0.362542		2.01301	-0.258452		2.01301	-0.372775		2.01292	0.437439
2.01332	-0.476544		2.01332	-0.362576		2.01332	-0.271703		2.01332	-0.374715		2.01323	0.541561
2.01363	-0.491953		2.01363	-0.364531		2.01363	-0.289093		2.01363	-0.402955		2.01353	0.4349
2.01394	-0.549443		2.01394	-0.37418		2.01394	-0.331843		2.01394	-0.454458		2.01384	0.377642
2.01425	-0.573041		2.01425	-0.38383		2.01425	-0.368729		2.01425	-0.517302		2.01415	0.531166
2.01456	-0.572384		2.01456	-0.393479		2.01456	-0.369689		2.01456	-0.580146		2.01446	0.671516
2.01487	-0.571727		2.01487	-0.399579		2.01487	-0.37065		2.01487	-0.64299		2.01477	0.601084
2.01518	-0.57107		2.01518	-0.391477		2.01518	-0.37161		2.01518	-0.656443		2.01508	0.467252
2.01549	-0.574906		2.01549	-0.383374		2.01549	-0.372716		2.01549	-0.645818		2.01539	0.33342
2.0158	-0.581955		2.0158	-0.375271		2.0158	-0.374713		2.0158	-0.619009		2.0157	0.379632
2.01611	-0.556335		2.01611	-0.367821		2.01611	-0.37671		2.01611	-0.584311		2.01601	0.425843
2.01642	-0.507339		2.01642	-0.362979		2.01642	-0.378708		2.01642	-0.557706		2.01632	0.344707
2.01673	-0.452919		2.01673	-0.363301		2.01673	-0.386916		2.01673	-0.535044		2.01663	0.263571
2.01703	-0.394619		2.01703	-0.38428		2.01703	-0.433161		2.01703	-0.496199		2.01694	0.182434
2.01734	-0.395127		2.01734	-0.407734		2.01734	-0.466983		2.01734	-0.449465		2.01725	0.101298
2.01765	-0.437708		2.01765	-0.441085		2.01765	-0.424733		2.01765	-0.458218		2.01755	0.160015
2.01796	-0.473755		2.01796	-0.452062		2.01796	-0.391563		2.01796	-0.494012		2.01786	0.218731
2.01827	-0.505128		2.01827	-0.373524		2.01827	-0.413994		2.01827	-0.497438		2.01817	0.189622
2.01858	-0.503827		2.01858	-0.301171		2.01858	-0.433319		2.01858	-0.485088		2.01848	0.160512
2.01889	-0.479154		2.01889	-0.253564		2.01889	-0.417058		2.01889	-0.481843		2.01879	-0.0321739
2.0192	-0.456114		2.0192	-0.22145		2.0192	-0.308691		2.0192	-0.483034		2.0191	-0.22486
2.01951	-0.434244		2.01951	-0.251305		2.01951	-0.257376		2.01951	-0.484225		2.01941	-0.154067
2.01982	-0.445047		2.01982	-0.287186		2.01982	-0.217453		2.01982	-0.485416		2.01972	-0.0832742
2.02013	-0.479222		2.02013	-0.347165		2.02013	-0.247259		2.02013	-0.45491		2.02003	-0.050631
2.02044	-0.477045		2.02044	-0.398537		2.02044	-0.275813		2.02044	-0.40896		2.02034	-0.0179878
2.02075	-0.448869		2.02075	-0.415482		2.02075	-0.296708		2.02075	-0.36301		2.02065	-0.0380404
2.02105	-0.420693		2.02105	-0.43057		2.02105	-0.313459		2.02105	-0.317061		2.02096	-0.0580928
2.02136	-0.392517		2.02136	-0.438236		2.02136	-0.304856		2.02136	-0.346647		2.02126	-0.0419171
2.02167	-0.367967		2.02167	-0.453435		2.02167	-0.293662		2.02167	-0.413033		2.02157	-0.0257412
2.02198	-0.346008		2.02198	-0.498756		2.02198	-0.266622		2.02198	-0.447045		2.02188	-0.132522
2.02229	-0.356728		2.02229	-0.537619		2.02229	-0.243726		2.02229	-0.465287		2.02219	-0.239303
2.0226	-0.390814		2.0226	-0.533443		2.0226	-0.246184		2.0226	-0.493393		2.0225	-0.213247
2.02291	-0.416732		2.02291	-0.459127		2.02291	-0.25011		2.02291	-0.526304		2.02281	-0.187191
2.02322	-0.436807		2.02322	-0.389981		2.02322	-0.263015		2.02322	-0.505932		2.02312	-0.161134
2.02353	-0.456883		2.02353	-0.377751		2.02353	-0.28283		2.02353	-0.427231		2.02343	-0.135078
2.02384	-0.476959		2.02384	-0.427913		2.02384	-0.344899		2.02384	-0.35367		2.02374	0.0940763
2.02415	-0.500404		2.02415	-0.46322		2.02415	-0.398765		2.02415	-0.355044		2.02405	0.323231
2.02446	-0.52626		2.02446	-0.439147		2.02446	-0.402452		2.02446	-0.418308		2.02436	0.315254
2.02477	-0.532506		2.02477	-0.412168		2.02477	-0.406139		2.02477	-0.431601		2.02467	0.096495
2.02507	-0.524734		2.02507	-0.373571		2.02507	-0.409827		2.02507	-0.391774		2.02498	-0.122813
2.02538	-0.525133		2.02538	-0.334974		2.02538	-0.405175		2.02538	-0.341436		2.02528	-0.131339
2.02569	-0.531372		2.02569	-0.296377		2.02569	-0.349539		2.02569	-0.319429		2.02559	0.0445712
2.026	-0.537612		2.026	-0.263215		2.026	-0.294248		2.026	-0.311217		2.0259	0.115089
2.02631	-0.543851		2.02631	-0.251767		2.02631	-0.257658		2.02631	-0.295585		2.02621	-0.00980556
2.02662	-0.550499		2.02662	-0.245488		2.02662	-0.331806		2.02662	-0.27634		2.02652	-0.240092
2.02693	-0.557439		2.02693	-0.259861		2.02693	-0.462994		2.02693	-0.328598		2.02683	-0.413292
2.02724	-0.518621		2.02724	-0.269388		2.02724	-0.56895		2.02724	-0.41567		2.02714	-0.375708
2.02755	-0.447098		2.02755	-0.259553		2.02755	-0.520688		2.02755	-0.485647		2.02745	-0.310833
2.02786	-0.427053		2.02786	-0.258335		2.02786	-0.481155		2.02786	-0.482541		2.02776	-0.245959
2.02817	-0.443801		2.02817	-0.291536		2.02817	-0.494963		2.02817	-0.46612		2.02807	-0.220606
2.02848	-0.460549		2.02848	-0.321397		2.02848	-0.508771		2.02848	-0.490946		2.02838	-0.195253
2.02878	-0.477297		2.02878	-0.337922		2.02878	-0.52258		2.02878	-0.534235		2.02869	-0.118302
2.02909	-0.477191		2.02909	-0.338936		2.02909	-0.536647		2.02909	-0.578837		2.029	-0.041351
2.0294	-0.46504		2.0294	-0.277998		2.0294	-0.552299		2.0294	-0.549906		2.0293	0.0355998
2.02971	-0.472502		2.02971	-0.236558		2.02971	-0.561035		2.02971	-0.485181		2.02961	0.112551
2.03002	-0.493979		2.03002	-0.272986		2.03002	-0.527523		2.03002	-0.423155		2.02992	0.151078
2.03033	-0.51137		2.03033	-0.304243		2.03033	-0.491136		2.03033	-0.362442		2.03023	0.189605
2.03064	-0.525841		2.03064	-0.314851		2.03064	-0.43719		2.03064	-0.334112		2.03054	0.0349137
2.03095	-0.559925		2.03095	-0.319856		2.03095	-0.390161		2.03095	-0.321543		2.03085	-0.119777
2.03126	-0.608024		2.03126	-0.302491		2.03126	-0.385379		2.03126	-0.313023		2.03116	-0.173468
2.03157	-0.610203		2.03157	-0.285126		2.03157	-0.384401		2.03157	-0.306472		2.03147	-0.227158
2.03188	-0.579575		2.03188	-0.26776		2.03188	-0.40666		2.03188	-0.353895		2.03178	-0.157892
2.03219	-0.548947		2.03219	-0.268389		2.03219	-0.422		2.03219	-0.427584		2.03209	-0.0886261
2.0325	-0.518319		2.0325	-0.340859		2.0325	-0.395094		2.0325	-0.518562		2.0324	-0.00124598
2.0328	-0.539589		2.0328	-0.408157		2.0328	-0.36235		2.0328	-0.617952		2.03271	0.0861342
2.03311	-0.597933		2.03311	-0.454805		2.03311	-0.293962		2.03311	-0.641777		2.03301	0.173514
2.03342	-0.610508		2.03342	-0.494611		2.03342	-0.232493		2.03342	-0.628832		2.03332	0.260895
2.03373	-0.590389		2.03373	-0.507102		2.03373	-0.213269		2.03373	-0.58485		2.03363	0.258253
2.03404	-0.543604		2.03404	-0.51097		2.03404	-0.203474		2.03404	-0.525767		2.03394	0.255611
2.03435	-0.477773		2.03435	-0.480425		2.03435	-0.251237		2.03435	-0.499071		2.03425	0.130013
2.03466	-0.47079		2.03466	-0.44945		2.03466	-0.298999		2.03466	-0.488132		2.03456	0.00441468
2.03497	-0.50584		2.03497	-0.416753		2.03497	-0.346761		2.03497	-0.485459		2.03487	0.0105556
2.03528	-0.534352		2.03528	-0.389231		2.03528	-0.387851		2.03528	-0.486807		2.03518	0.0166967
2.03559	-0.558193		2.03559	-0.382355		2.03559	-0.388215		2.03559	-0.455766		2.03549	0.0228376
2.0359	-0.536261		2.0359	-0.372037		2.0359	-0.392734		2.0359	-0.40897		2.0358	0.0289786
2.03621	-0.481638		2.03621	-0.347982		2.03621	-0.422597		2.03621	-0.38849		2.03611	0.0746413
2.03652	-0.452739		2.03652	-0.339449		2.03652	-0.436624		2.03652	-0.380811		2.03642	0.120304
2.03682	-0.442208		2.03682	-0.392856		2.03682	-0.354024		2.03682	-0.373132		2.03673	0.253793
2.03713	-0.490532		2.03713	-0.429983		2.03713	-0.283887		2.03713	-0.365452		2.03703	0.387282
2.03744	-0.580883		2.03744	-0.402162		2.03744	-0.289783		2.03744	-0.382256		2.03734	0.421006
2.03775	-0.612787		2.03775	-0.369166		2.03775	-0.300461		2.03775	-0.410967		2.03765	0.45473
2.03806	-0.602958		2.03806	-0.315524		2.03806	-0.340311		2.03806	-0.407286		2.03796	0.488454
2.03837	-0.593128		2.03837	-0.274659		2.03837	-0.370466		2.03837	-0.387853		2.03827	0.522178
2.03868	-0.583298		2.03868	-0.284762		2.03868	-0.341486		2.03868	-0.344126		2.03858	0.394521
2.03899	-0.603408		2.03899	-0.294865		2.03899	-0.321077		2.03899	-0.288585		2.03889	0.266864
2.0393	-0.644895		2.0393	-0.304968		2.0393	-0.352937		2.0393	-0.308627		2.0392	0.139207
2.03961	-0.614442		2.03961	-0.316904		2.03961	-0.380642		2.03961	-0.365422		2.03951	0.0115505
2.03992	-0.532629		2.03992	-0.336152		2.03992	-0.383004		2.03992	-0.403489		2.03982	-0.0208696
2.04023	-0.477794		2.04023	-0.3554		2.04023	-0.387748		2.04023	-0.432451		2.04013	-0.0532899
2.04053	-0.442218		2.04053	-0.374648		2.04053	-0.40701		2.04053	-0.461412		2.04044	-0.08571
2.04084	-0.439344		2.04084	-0.393815		2.04084	-0.426273		2.04084	-0.490374		2.04075	-0.11813
2.04115	-0.459814		2.04115	-0.41266		2.04115	-0.445535		2.04115	-0.478167		2.04105	-0.28229
2.04146	-0.474152		2.04146	-0.431504		2.04146	-0.463498		2.04146	-0.445946		2.04136	-0.446449
2.04177	-0.484113		2.04177	-0.450349		2.04177	-0.473542		2.04177	-0.413725		2.04167	-0.364695
2.04208	-0.494074		2.04208	-0.459701		2.04208	-0.483586		2.04208	-0.381503		2.04198	-0.282942
2.04239	-0.504035		2.04239	-0.431207		2.04239	-0.493631		2.04239	-0.358815		2.04229	-0.185269
2.0427	-0.526261		2.0427	-0.397535		2.0427	-0.499235		2.0427	-0.340761		2.0426	-0.087597
2.04301	-0.557239		2.04301	-0.34322		2.04301	-0.477783		2.04301	-0.322707		2.04291	-0.0953161
2.04332	-0.588217		2.04332	-0.300072		2.04332	-0.456331		2.04332	-0.304653		2.04322	-0.103035
2.04363	-0.619195		2.04363	-0.301434		2.04363	-0.43488		2.04363	-0.343295		2.04353	-0.117341
2.04394	-0.612255		2.04394	-0.318333		2.04394	-0.413948		2.04394	-0.409492		2.04384	-0.131647
2.04425	-0.578256		2.04425	-0.397157		2.04425	-0.396183		2.04425	-0.460166		2.04415	-0.145953
2.04455	-0.576963		2.04455	-0.45181		2.04455	-0.390897		2.04455	-0.438498		2.04446	-0.160259
2.04486	-0.599009		2.04486	-0.410137		2.04486	-0.461628		2.04486	-0.369309		2.04477	-0.291759
2.04517	-0.579353		2.04517	-0.371054		2.04517	-0.52359		2.04517	-0.324728		2.04507	-0.423258
2.04548	-0.529941		2.04548	-0.363011		2.04548	-0.532137		2.04548	-0.370815		2.04538	-0.433996
2.04579	-0.480529		2.04579	-0.438638		2.04579	-0.533749		2.04579	-0.453312		2.04569	-0.233951
2.0461	-0.431117		2.0461	-0.497951		2.0461	-0.493131		2.0461	-0.501383		2.046	-0.0470803
2.04641	-0.402813		2.04641	-0.468659		2.04641	-0.45546		2.04641	-0.532727		2.04631	0.0343992
2.04672	-0.389568		2.04672	-0.415286		2.04672	-0.435737		2.04672	-0.53167		2.04662	0.0829437
2.04703	-0.395949		2.04703	-0.380369		2.04703	-0.416013		2.04703	-0.51487		2.04693	0.131488
2.04734	-0.416331		2.04734	-0.418983		2.04734	-0.39629		2.04734	-0.458939		2.04724	0.0820516
2.04765	-0.444073		2.04765	-0.445507		2.04765	-0.378561		2.04765	-0.383996		2.04755	0.0326152
2.04796	-0.477065		2.04796	-0.423872		2.04796	-0.372972		2.04796	-0.326605		2.04786	-0.122213
2.04827	-0.477346		2.04827	-0.405691		2.04827	-0.367383		2.04827	-0.342545		2.04817	-0.277041
2.04857	-0.454293		2.04857	-0.40127		2.04857	-0.361795		2.04857	-0.380517		2.04848	-0.202423
2.04888	-0.452094		2.04888	-0.396849		2.04888	-0.362623		2.04888	-0.413898		2.04878	-0.127805
2.04919	-0.46477		2.04919	-0.392428		2.04919	-0.402512		2.04919	-0.429052		2.04909	-0.158578
2.0495	-0.477446		2.0495	-0.384876		2.0495	-0.438237		2.0495	-0.467756		2.0494	-0.189352
2.04981	-0.490122		2.04981	-0.364854		2.04981	-0.448627		2.04981	-0.539583		2.04971	-0.186916
2.05012	-0.500753		2.05012	-0.33965		2.05012	-0.450343		2.05012	-0.555046		2.05002	-0.18448
2.05043	-0.509926		2.05043	-0.293808		2.05043	-0.399278		2.05043	-0.501898		2.05033	-0.129349
2.05074	-0.519099		2.05074	-0.261612		2.05074	-0.352376		2.05074	-0.430717		2.05064	-0.0742172
2.05105	-0.528272		2.05105	-0.283752		2.05105	-0.330809		2.05105	-0.428397		2.05095	-0.0684879
2.05136	-0.528295		2.05136	-0.297252		2.05136	-0.31358		2.05136	-0.459521		2.05126	-0.0627587
2.05167	-0.521793		2.05167	-0.276357		2.05167	-0.32274		2.05167	-0.490646		2.05157	-0.0570294
2.05198	-0.515291		2.05198	-0.267881		2.05198	-0.341618		2.05198	-0.52177		2.05188	-0.0513
2.05228	-0.508789		2.05228	-0.308848		2.05228	-0.419609		2.05228	-0.557198		2.05219	-0.02828
2.05259	-0.526006		2.05259	-0.341175		2.05259	-0.4812		2.05259	-0.594717		2.0525	-0.00525987
2.0529	-0.560137		2.0529	-0.339107		2.0529	-0.44304		2.0529	-0.556617		2.0528	0.0177602
2.05321	-0.574637		2.05321	-0.333259		2.05321	-0.409046		2.05321	-0.4818		2.05311	0.0407802
2.05352	-0.575141		2.05352	-0.312363		2.05352	-0.400384		2.05352	-0.417785		2.05342	-0.0218302
2.05383	-0.55632		2.05383	-0.291468		2.05383	-0.383738		2.05383	-0.359016		2.05373	-0.0844407
2.05414	-0.523722		2.05414	-0.270573		2.05414	-0.318538		2.05414	-0.332655		2.05404	-0.147051
2.05445	-0.510755		2.05445	-0.24568		2.05445	-0.265836		2.05445	-0.32203		2.05435	-0.209662
2.05476	-0.511784		2.05476	-0.204881		2.05476	-0.289132		2.05476	-0.320013		2.05466	-0.0966197
2.05507	-0.523856		2.05507	-0.176182		2.05507	-0.312875		2.05507	-0.322176		2.05497	0.0164222
2.05538	-0.5438		2.05538	-0.195632		2.05538	-0.339339		2.05538	-0.324339		2.05528	0.0240726
2.05569	-0.531023		2.05569	-0.220791		2.05569	-0.361636		2.05569	-0.326501		2.05559	0.0317231
2.056	-0.494922		2.056	-0.268667		2.056	-0.358602		2.056	-0.328664		2.0559	0.0854824
2.0563	-0.459984		2.0563	-0.307899		2.0563	-0.346104		2.0563	-0.330827		2.05621	0.139242
2.05661	-0.425876		2.05661	-0.312741		2.05661	-0.276083		2.05661	-0.332989		2.05652	0.193001
2.05692	-0.391767		2.05692	-0.317582		2.05692	-0.213009		2.05692	-0.335152		2.05682	0.24676
2.05723	-0.357658		2.05723	-0.322423		2.05723	-0.192153		2.05723	-0.361181		2.05713	0.150975
2.05754	-0.377134		2.05754	-0.31862		2.05754	-0.173988		2.05754	-0.398794		2.05744	0.0551893
2.05785	-0.434799		2.05785	-0.280426		2.05785	-0.172183		2.05785	-0.403993		2.05775	-0.0405962
2.05816	-0.47283		2.05816	-0.251798		2.05816	-0.170378		2.05816	-0.393461		2.05806	-0.136382
2.05847	-0.496868		2.05847	-0.261211		2.05847	-0.168573		2.05847	-0.362671		2.05837	-0.135558
2.05878	-0.525406		2.05878	-0.275813		2.05878	-0.172152		2.05878	-0.32205		2.05868	-0.134735
2.05909	-0.55715		2.05909	-0.311048		2.05909	-0.208449		2.05909	-0.335453		2.05899	-0.133912
2.0594	-0.543079		2.0594	-0.341526		2.0594	-0.248916		2.0594	-0.375071		2.0593	-0.133088
2.05971	-0.49636		2.05971	-0.353092		2.05971	-0.314712		2.05971	-0.404729		2.05961	-0.196213
2.06002	-0.463959		2.06002	-0.373305		2.06002	-0.37018		2.06002	-0.429553		2.05992	-0.259338
2.06032	-0.441759		2.06032	-0.427906		2.06032	-0.362921		2.06032	-0.454377		2.06023	-0.322463
2.06063	-0.41956		2.06063	-0.474993		2.06063	-0.355661		2.06063	-0.479201		2.06053	-0.385589
2.06094	-0.397361		2.06094	-0.492207		2.06094	-0.348402		2.06094	-0.45405		2.06084	-0.30929
2.06125	-0.382577		2.06125	-0.504231		2.06125	-0.330194		2.06125	-0.404652		2.06115	-0.232991
2.06156	-0.373075		2.06156	-0.495624		2.06156	-0.245501		2.06156	-0.355254		2.06146	-0.325757
2.06187	-0.383211		2.06187	-0.495018		2.06187	-0.160808		2.06187	-0.305857		2.06177	-0.418523
2.06218	-0.407337		2.06218	-0.526218		2.06218	-0.0761148		2.06218	-0.347213		2.06208	-0.368023
2.06249	-0.412643		2.06249	-0.548768		2.06249	0.000669559		2.06249	-0.432593		2.06239	-0.212132
2.0628	-0.404543		2.0628	-0.536934		2.0628	0.0294384		2.0628	-0.485554		2.0627	-0.102349
2.06311	-0.442265		2.06311	-0.521206		2.06311	0.0651606		2.06311	-0.522791		2.06301	-0.0979577
2.06342	-0.512628		2.06342	-0.490006		2.06342	0.143094		2.06342	-0.523555		2.06332	-0.0880773
2.06373	-0.524075		2.06373	-0.474378		2.06373	0.223374		2.06373	-0.50663		2.06363	0.0271946
2.06404	-0.493557		2.06404	-0.520641		2.06404	0.3179		2.06404	-0.489704		2.06394	0.201749
2.06434	-0.463038		2.06434	-0.559333		2.06434	0.434507		2.06434	-0.472778		2.06425	0.165521
2.06465	-0.43252		2.06465	-0.567939		2.06465	0.68513		2.06465	-0.427485		2.06455	0.0186864
2.06496	-0.454783		2.06496	-0.564433		2.06496	0.92355		2.06496	-0.368433		2.06486	-0.0227566
2.06527	-0.514638		2.06527	-0.512791		2.06527	1.06288		2.06527	-0.341803		2.06517	0.107062
2.06558	-0.515572		2.06558	-0.459284		2.06558	1.02679		2.06558	-0.330895		2.06548	0.342271
2.06589	-0.474545		2.06589	-0.398363		2.06589	0.848241		2.06589	-0.3004		2.06579	0.428176
2.0662	-0.438109		2.0662	-0.346096		2.0662	0.677173		2.0662	-0.260405		2.0661	0.303298
2.06651	-0.404941		2.06651	-0.328209		2.06651	0.551477		2.06651	-0.252833		2.06641	0.138899
2.06682	-0.404509		2.06682	-0.327632		2.06682	0.438306		2.06682	-0.260982		2.06672	0.0798904
2.06713	-0.427387		2.06713	-0.395815		2.06713	0.401106		2.06713	-0.225626		2.06703	0.143015
2.06744	-0.459267		2.06744	-0.444957		2.06744	0.3546		2.06744	-0.169176		2.06734	0.206141
2.06775	-0.497557		2.06775	-0.418464		2.06775	0.251643		2.06775	-0.0823285		2.06765	0.170461
2.06805	-0.535848		2.06805	-0.391592		2.06805	0.138943		2.06805	0.0192564		2.06796	0.134782
2.06836	-0.574138		2.06836	-0.363216		2.06836	-0.0328436		2.06836	0.0647734		2.06827	0.171559
2.06867	-0.596162		2.06867	-0.343496		2.06867	-0.186883		2.06867	0.0506843		2.06857	0.208336
2.06898	-0.606605		2.06898	-0.358155		2.06898	-0.233301		2.06898	0.033036		2.06888	0.245113
2.06929	-0.617048		2.06929	-0.368377		2.06929	-0.26719		2.06929	0.0861338		2.06919	0.281891
2.0696	-0.62749		2.0696	-0.36098		2.0696	-0.225112		2.0696	0.19465		2.0695	0.135605
2.06991	-0.627293		2.06991	-0.348389		2.06991	-0.185906		2.06991	0.282364		2.06981	-0.0106804
2.07022	-0.619521		2.07022	-0.315172		2.07022	-0.164109		2.07022	0.305044		2.07012	-0.0515745
2.07053	-0.565913		2.07053	-0.282062		2.07053	-0.152058		2.07053	0.303822		2.07043	-0.0924686
2.07084	-0.479678		2.07084	-0.249383		2.07084	-0.199091		2.07084	0.389073		2.07074	-0.17508
2.07115	-0.435238		2.07115	-0.216704		2.07115	-0.245775		2.07115	0.58109		2.07105	-0.257692
2.07146	-0.420548		2.07146	-0.184024		2.07146	-0.290349		2.07146	0.802513		2.07136	-0.29639
2.07177	-0.425503		2.07177	-0.163251		2.07177	-0.32796		2.07177	0.958096		2.07167	-0.124306
2.07207	-0.44444		2.07207	-0.189744		2.07207	-0.32337		2.07207	1.00844		2.07198	0.0362517
2.07238	-0.46174		2.07238	-0.216238		2.07238	-0.31717		2.07238	0.990584		2.07228	-0.013974
2.07269	-0.477875		2.07269	-0.242731		2.07269	-0.301211		2.07269	0.932017		2.07259	-0.108113
2.073	-0.474364		2.073	-0.258615		2.073	-0.28943		2.073	0.796477		2.0729	-0.202251
2.07331	-0.456872		2.07331	-0.232391		2.07331	-0.30297		2.07331	0.61397		2.07321	-0.0943898
2.07362	-0.459538		2.07362	-0.214828		2.07362	-0.314158		2.07362	0.423933		2.07352	0.0134717
2.07393	-0.476548		2.07393	-0.231638		2.07393	-0.311105		2.07393	0.283894		2.07383	-0.054319
2.07424	-0.513206		2.07424	-0.236863		2.07424	-0.317804		2.07424	0.168079		2.07414	-0.12211
2.07455	-0.563844		2.07455	-0.196115		2.07455	-0.38358		2.07455	0.0975329		2.07445	-0.146537
2.07486	-0.556358		2.07486	-0.160564		2.07486	-0.439007		2.07486	0.0489188		2.07476	-0.170963
2.07517	-0.507515		2.07517	-0.145636		2.07517	-0.431748		2.07517	0.000304763		2.07507	-0.0899985
2.07548	-0.491419		2.07548	-0.127287		2.07548	-0.424488		2.07548	-0.0483094		2.07538	-0.00903368
2.07579	-0.498622		2.07579	-0.0953642		2.07579	-0.417229		2.07579	-0.132735		2.07569	0.0378984
2.07609	-0.525639		2.07609	-0.0519619		2.07609	-0.409098		2.07609	-0.234508		2.076	0.0848305
2.0764	-0.566754		2.0764	0.0369821		2.0764	-0.395693		2.0764	-0.303847		2.0763	0.0263712
2.07671	-0.584126		2.07671	0.12311		2.07671	-0.382289		2.07671	-0.357476		2.07661	-0.032088
2.07702	-0.545309		2.07702	0.187671		2.07702	-0.368884		2.07702	-0.430321		2.07692	-0.0814559
2.07733	-0.478127		2.07733	0.194307		2.07733	-0.356001		2.07733	-0.512473		2.07723	-0.130824
2.07764	-0.410654		2.07764	0.134781		2.07764	-0.346284		2.07764	-0.540566		2.07754	-0.127496
2.07795	-0.386574		2.07795	0.075147		2.07795	-0.340748		2.07795	-0.542478		2.07785	-0.124168
2.07826	-0.393361		2.07826	0.0150833		2.07826	-0.360529		2.07826	-0.518036		2.07816	-0.124134
2.07857	-0.397077		2.07857	-0.0300314		2.07857	-0.375082		2.07857	-0.480831		2.07847	-0.1241
2.07888	-0.39861		2.07888	-0.0158603		2.07888	-0.35799		2.07888	-0.445653		2.07878	-0.124065
2.07919	-0.400142		2.07919	-0.00515571		2.07919	-0.340897		2.07919	-0.411457		2.07909	-0.124031
2.0795	-0.401675		2.0795	-0.0185988		2.0795	-0.323805		2.0795	-0.403955		2.0794	-0.0186054
2.0798	-0.373321		2.0798	-0.0795669		2.0798	-0.306484		2.0798	-0.441815		2.07971	0.0868204
2.08011	-0.323712		2.08011	-0.165451		2.08011	-0.287779		2.08011	-0.463619		2.08002	0.0165937
2.08042	-0.24135		2.08042	-0.235341		2.08042	-0.273257		2.08042	-0.405168		2.08032	-0.053633
2.08073	-0.135696		2.08073	-0.241813		2.08073	-0.28405		2.08073	-0.338283		2.08063	-0.0206639
2.08104	-0.025436		2.08104	-0.252836		2.08104	-0.286039		2.08104	-0.3474		2.08094	0.0123054
2.08135	0.0880996		2.08135	-0.281901		2.08135	-0.234762		2.08135	-0.441317		2.08125	-0.060117
2.08166	0.192628		2.08166	-0.303489		2.08166	-0.18767		2.08166	-0.528642		2.08156	-0.132539
2.08197	0.225241		2.08197	-0.285034		2.08197	-0.165892		2.08197	-0.528202		2.08187	-0.184103
2.08228	0.151085		2.08228	-0.22534		2.08228	-0.137182		2.08228	-0.492877		2.08218	-0.235666
2.08259	0.0341346		2.08259	-0.17605		2.08259	-0.0665467		2.08259	-0.455525		2.08249	-0.181839
2.0829	-0.0541546		2.0829	-0.18523		2.0829	0.00827411		2.0829	-0.417192		2.0828	-0.128011
2.08321	-0.122066		2.08321	-0.26271		2.08321	0.108408		2.08321	-0.379534		2.08311	-0.170792
2.08352	-0.186087		2.08352	-0.331735		2.08352	0.188135		2.08352	-0.342204		2.08342	-0.213573
2.08382	-0.247343		2.08382	-0.356849		2.08382	0.144463		2.08382	-0.358944		2.08373	-0.0807012
2.08413	-0.306142		2.08413	-0.340945		2.08413	0.0966053		2.08413	-0.401853		2.08403	0.0521702
2.08444	-0.363194		2.08444	-0.336306		2.08444	0.0234351		2.08444	-0.449156		2.08434	0.0876094
2.08475	-0.396906		2.08475	-0.371602		2.08475	-0.0477481		2.08475	-0.498585		2.08465	0.123049
2.08506	-0.374715		2.08506	-0.401743		2.08506	-0.106918		2.08506	-0.493942		2.08496	-0.0171645
2.08537	-0.304925		2.08537	-0.426927		2.08537	-0.159109		2.08537	-0.463131		2.08527	-0.157378
2.08568	-0.260476		2.08568	-0.432475		2.08568	-0.169115		2.08568	-0.410691		2.08558	-0.299786
2.08599	-0.286544		2.08599	-0.443877		2.08599	-0.183919		2.08599	-0.347784		2.08589	-0.442195
2.0863	-0.342874		2.0863	-0.468064		2.0863	-0.227725		2.0863	-0.317322		2.0862	-0.408952
2.08661	-0.358253		2.08661	-0.448091		2.08661	-0.267343		2.08661	-0.302559		2.08651	-0.375708
[truncated: 2,470 more rows]

## Sheet: Figure 2f
MPA			Au-Zn			Au-Zn/Ag			Au-Zn/Ag/Tb
[truncated: 7,469 more rows]

## Sheet: Figure 3a
Au-Zn				Au-Zn/Ag				Au-Zn/Ag/Tb
[truncated: 1,025 more rows]

[truncated: 70 more sheets: Figure 3b, Figure 3c, Figure 3d, Figure 4a, Figure 4b, Figure 4c, Figure 4d, Figure 4e, Figure 4f, Figure 4g, Figure 4h, Figure 4i, Figure 6a, Figure 6b, Figure 6c, Supplementary Fig. 1a, Supplementary Fig. 1b, Supplementary Fig. 2a, Supplementary Fig. 2b, Supplementary Fig. 2c …]
